# Supplementary material for: Identification of calcium and integrin-binding protein 1 as a reprogrammed glucose metabolism mediator to restrict immune cell infiltration in the stromal compartment of pancreatic ductal adenocarcinoma
Source: Front Immunol. 2023 Apr 28;14:1158964. doi: 10.3389/fimmu.2023.1158964 (PMC10175692; doi:10.3389/fimmu.2023.1158964)
Supplement: Supplementary Table 1 — clinical_information.xlsx. [file Table_1.xlsx]

## Sheet: Sheet1
Sample ID	Gender	Age	Status	Survival Time(Months)	Diagnosis	T	N	M
S33	male	65	1	21.8	PDAC	3	1	0
S31	male	37	0	23.7	PDAC	2	0	0
S26	female	47	1	10	PDAC	4	1	0
S25	male	61	0	27.5	PDAC	2	0	0
S17	female	64	1	7	PDAC	2	2	1
S27	female	56	1	11.5	PDAC	3	1	1
S07	female	56	1	12.8	PDAC	3	1	1
S20	male	61	1	16	PDAC	4	1	0
S16	male	67	1	4.7	PDAC	3	1	1
S12	male	67	1	15	PDAC	3	2	1
S03	male	42	1	25	PDAC	3	1	0
S02	male	67	1	20	PDAC	1	0	0
S30	male	69	1	15	PDAC	2	0	0
S08	male	47	1	11	PDAC	2	1	0
S05	female	63	1	13	PDAC	2	1	0
S01	male	77	1	17	PDAC	2	0	0
S11	male	62	1	4	PDAC	4	2	0
S29	male	51	0	36	PDAC	2	0	0
S13	female	63	1	13	PDAC	3	0	0
S09	female	59	1	25.8	PDAC	2	1	0
S35	female	62	1	21	PDAC	2	0	0
S04	male	55	1	21.8	PDAC	3	1	0
S24	male	69	1	33	PDAC	3	1	0
S23	female	51	1	14	PDAC	4	2	0
S19	male	38	1	4	PDAC	3	1	1
S15	female	63	1	12.8	PDAC	2	0	0
S06	female	40	1	3	PDAC	3	2	0
S10	female	66	1	9.5	PDAC	2	0	1
S18	male	52	1	21.8	PDAC	3	1	0
S21	female	70	1	17.3	PDAC	4	0	0
S28	male	51	0	23.4	PDAC	3	0	0
S34	female	65	1	13.6	PDAC	4	1	0
S14	male	65	1	27	PDAC	1	0	0
S32	male	58	1	30	PDAC	2	0	0
S22	female	60	1	12	PDAC	2	1	0
