# Supplementary material for: Identification of calcium and integrin-binding protein 1 as a reprogrammed glucose metabolism mediator to restrict immune cell infiltration in the stromal compartment of pancreatic ductal adenocarcinoma
Source: Front Immunol. 2023 Apr 28;14:1158964. doi: 10.3389/fimmu.2023.1158964 (PMC10175692; doi:10.3389/fimmu.2023.1158964)
Supplement: Supplementary Table 2 — HALLMARK signatures list.xlsx. [file Table_2.xlsx]

## Sheet: HALLMARK signatures list
ID	Description	setSize	enrichmentScore	NES	pvalue	p.adjust	qvalue	rank	leading_edge	core_enrichment
HALLMARK_ALLOGRAFT_REJECTION	HALLMARK_ALLOGRAFT_REJECTION	128	-0.589581	-2.86325	1e-10	1.66667e-09	8.77193e-10	2510	tags=66%, list=25%, signal=50%	KLRD1/PRF1/IL12RB1/HLA-DRA/TLR1/FASLG/F2R/CXCR3/THY1/GZMA/FYB1/CCND2/HLA-DMB/NOS2/TLR6/CCL5/ETS1/IL10/CCL11/CD7/INHBA/CD86/IL2RB/STAB1/NCF4/CD80/LCK/CD8B/CCL4/IRF8/FCGR2B/SPI1/CD4/IL12B/LCP2/CCR1/ITGB2/IL6/CD8A/IL2RA/IGSF6/STAT4/IL18RAP/NLRP3/HLA-DOB/ST8SIA4/SRGN/CRTAM/GPR65/LY86/CD2/HCLS1/CCR5/WAS/CD96/KRT1/FGR/LTB/CD247/CD3D/RPL3L/CD1D/CCL13/ITGAL/CD3E/CD3G/CFP/IL16/CCR2/ELANE/ZAP70/MAP4K1/CCL2…
HALLMARK_INFLAMMATORY_RESPONSE	HALLMARK_INFLAMMATORY_RESPONSE	102	-0.595765	-2.78808	1e-10	1.66667e-09	8.77193e-10	2520	tags=68%, list=25%, signal=51%	PTGER4/RGS16/CD14/SCARF1/TLR1/PDPN/RGS1/TNFRSF1B/PTAFR/TNFAIP6/NMUR1/ABCA1/IL18R1/CCL5/ADGRE1/IL10/SLC7A2/BEST1/INHBA/IL2RB/STAB1/LPAR1/CLEC5A/OSM/IL1R1/P2RX7/LCK/C3AR1/C5AR1/HAS2/MSR1/IL12B/LCP2/IL6/FPR1/EBI3/CMKLR1/IL18RAP/NLRP3/APLNR/CXCR6/CSF3R/GPC3/PROK2/MEFV/IL10RA/CYBB/TNFRSF9/PDE4B/CALCRL/GPR183/AQP9/PIK3R5/MARCO/CD69/TACR1/OLR1/SLAMF1/VIP/CCL22/SELE/KCNA3/LTA/IL7R/GP1BA/CD48/SELL/CCL17/C…
HALLMARK_E2F_TARGETS	HALLMARK_E2F_TARGETS	131	0.480286	2.72196	1e-10	1.66667e-09	8.77193e-10	4116	tags=74%, list=41%, signal=45%	CENPM/BIRC5/HMGA1/SPC24/UBE2S/TK1/CDC20/CKS1B/AURKB/CKS2/UBE2T/CCNB2/NME1/CDC25B/AURKA/KIF2C/TRIP13/PTTG1/MYBL2/CDCA3/DLGAP5/MELK/KIF18B/KIF4A/MXD3/SPAG5/PLK1/H2AX/SNRPB/CDK1/RRM2/MAD2L1/DIAPH3/POP7/ASF1B/CDKN3/POLD2/MCM4/DEPDC1/ORC6/POLA2/GINS1/CIT/CDCA8/MCM7/PLK4/MKI67/KIF22/RPA3/HMMR/PRDX4/RANBP1/MCM2/CHEK1/NAA38/EZH2/TBRG4/TCF19/BUB1B/TACC3/HMGB3/MCM3/E2F8/ESPL1/DCTPP1/SPC25/LIG1/RACGAP1/POLE…
HALLMARK_EPITHELIAL_MESENCHYMAL_TRANSITION	HALLMARK_EPITHELIAL_MESENCHYMAL_TRANSITION	118	-0.514357	-2.46627	1.92813e-10	2.41017e-09	1.26851e-09	3112	tags=75%, list=31%, signal=53%	NOTCH2/FLNA/EFEMP2/COL4A1/BGN/CADM1/GJA1/PCOLCE/VIM/FMOD/MXRA5/NTM/SERPINE2/COL6A2/VEGFC/HTRA1/COL1A1/IGFBP4/CTHRC1/COL12A1/PDGFRB/TNFAIP3/COL8A2/MAGEE1/CDH6/LRP1/DAB2/CAP2/THY1/COL1A2/COL5A2/MYL9/SPARC/FSTL1/FBN2/FAP/COL6A3/TIMP3/COL3A1/THBS2/CDH11/RGS4/NID2/MGP/VCAN/INHBA/GLIPR1/MMP2/PMP22/SCG2/MATN3/PRRX1/BASP1/GEM/TAGLN/GAS1/PCOLCE2/DPYSL3/CALD1/FERMT2/ACTA2/CCN1/IL6/ADAM12/GREM1/LUM/WIPF1/SG…
HALLMARK_G2M_CHECKPOINT	HALLMARK_G2M_CHECKPOINT	126	0.432382	2.44781	1.48045e-09	1.48045e-08	7.79185e-09	2679	tags=49%, list=26%, signal=37%	HOXC10/UBE2C/BIRC5/HMGA1/E2F1/UBE2S/CDC45/TPX2/CENPA/CDC20/CKS1B/NEK2/PBK/AURKB/CKS2/CCNB2/TROAP/GINS2/CDC25B/AURKA/KIF2C/PTTG1/MYBL2/DTYMK/EXO1/RAD54L/TTK/TRAIP/PRC1/KIF23/KIF4A/H2BC12/PLK1/H2AX/CDK1/CCNA2/MAD2L1/CDKN3/CENPF/ORC6/POLQ/POLA2/BUB1/PLK4/KIF15/MKI67/KIF22/HMMR/MCM2/CDC6/SNRPD1/CHEK1/EZH2/KIF11/TACC3/HMGB3/MCM3/ESPL1/CCNF/CHAF1A/RACGAP1/NSD2
HALLMARK_MYC_TARGETS_V1	HALLMARK_MYC_TARGETS_V1	148	0.392565	2.29607	8.31224e-09	6.92687e-08	3.64572e-08	6191	tags=99%, list=61%, signal=39%	RPS10/CDC45/CDC20/NME1/MRPL23/HSPE1/RPL18/RPS5/LSM7/HDGF/CCNA2/RUVBL2/MAD2L1/POLD2/MCM4/CYC1/COX5A/MCM7/PRPF31/RPS6/EIF3B/PRDX4/CCT3/LSM2/FBL/RANBP1/MCM2/RFC4/HSPD1/SNRPD2/SNRPA/SNRPD1/RPS2/RPS3/PSMB3/PGK1/SNRPA1/NHP2/IMPDH2/RPLP0/RPL34/TRIM28/RPL14/IFRD1/SNRPG/MRPL9/NDUFAB1/EEF1B2/TYMS/PCNA/EIF3D/PSMA7/PPIA/RRP9/EXOSC7/EIF2S2/VDAC1/TUFM/MRPS18B/PCBP1/LDHA/PPM1G/HSP90AB1/PSMA1/NOP16/MCM5/HPRT1/KA…
HALLMARK_OXIDATIVE_PHOSPHORYLATION	HALLMARK_OXIDATIVE_PHOSPHORYLATION	149	0.376514	2.19451	1.90039e-07	1.35742e-06	7.14431e-07	5752	tags=90%, list=57%, signal=39%	ATP5F1D/ETFB/NDUFS6/SDHA/NDUFB8/ECI1/ATP5ME/TIMM13/UQCR10/MRPS12/COX5B/NDUFB7/ATP5MF/NDUFA3/NDUFS8/ATP5MC1/CYC1/COX8A/NDUFS7/MDH2/ECHS1/COX6A1/COX5A/UQCRQ/BCKDHA/COX6C/NDUFV2/MRPL11/GPX4/COX6B1/POLR2F/ATP1B1/BAX/ATP5F1E/COX7B/HSD17B10/COX4I1/ATP5PD/COX17/UQCR11/NDUFS2/FH/ATP5PO/ACADVL/GPI/NDUFV1/POR/IDH3G/TOMM22/ATP5MC2/NDUFAB1/IDH2/NDUFA9/NDUFB2/MRPS15/MGST3/NDUFA1/TIMM10/COX7A2/VDAC1/RHOT2/IDH3…
HALLMARK_KRAS_SIGNALING_UP	HALLMARK_KRAS_SIGNALING_UP	113	-0.449395	-2.13566	9.18794e-07	5.74246e-06	3.02235e-06	2684	tags=60%, list=26%, signal=45%	ANKH/CFH/PLVAP/NIN/RGS16/MAFB/ALDH1A3/GYPC/TNFAIP3/TNFRSF1B/GNG11/FLT4/PDCD1LG2/CCND2/LY96/LAT2/ETS1/FCER1G/NGF/ARG1/TRAF1/CPE/INHBA/PRRX1/GFPT2/ITGBL1/IRF8/C3AR1/NAP1L2/ADGRA2/PECAM1/LCP1/LAPTM5/ADGRL4/APOD/CSF2RA/HSD11B1/ITGB2/GPNMB/CMKLR1/FGF9/GUCY1A1/TSPAN7/TLR8/EPB41L3/CSF2/KIF5C/CLEC4A/SPON1/TMEM100/IL10RA/AKAP12/CXCR4/SPARCL1/SNAP91/F13A1/ABCB1/DOCK2/PEG3/ALDH1A2/MAP4K1/CIDEA/IL33/IKZF1/IL…
HALLMARK_GLYCOLYSIS	HALLMARK_GLYCOLYSIS	120	0.376199	2.11141	1.17691e-06	6.5384e-06	3.44126e-06	2687	tags=49%, list=27%, signal=37%	EFNA3/CLDN3/SLC25A10/EGLN3/PPFIA4/TFF3/GPR87/ALDOA/SPAG4/PYGB/BIK/CENPA/CHST6/HK2/MIOX/AURKA/ARTN/NT5E/ERO1A/VEGFA/DDIT4/QSOX1/ELF3/CDK1/SLC16A3/GAL3ST1/ABCB6/GFUS/B3GNT3/SOX9/NOL3/DEPDC1/AGRN/FKBP4/MDH2/GALE/ANG/TXN/GALK1/KIF20A/PGLS/HMMR/RBCK1/PKM/ENO2/ENO1/ANKZF1/TPI1/P4HA1/PGK1/GMPPA/CAPN5/MET/FAM162A/IER3/IDUA/HSPA5/SDC1/NSDHL
HALLMARK_COMPLEMENT	HALLMARK_COMPLEMENT	100	-0.402484	-1.88118	0.000311294	0.00155647	0.000819194	2923	tags=53%, list=29%, signal=38%	TIMP2/NOTCH4/CPQ/CTSO/LIPA/JAK2/CFH/F8/PRCP/F10/C1R/DOCK4/TNFAIP3/C1QC/C1QA/KCNIP2/SH2B3/LRP1/GZMA/CDH13/FYN/CCL5/C1S/FCER1G/GNGT2/APOC1/GNB4/HPCAL4/ZEB1/MMP12/LCK/LCP2/IL6/ZFPM2/PIK3CG/PLA2G7/ITGAM/GNG2/WAS/DOCK10/PIK3R5/S100A12/PLEK/OLR1/GZMK/MMP8/CD40LG/GP1BA/CD36/CR1/FCN1/APOA4/CR2
HALLMARK_MYC_TARGETS_V2	HALLMARK_MYC_TARGETS_V2	41	0.466241	2.11305	0.000373034	0.00169561	0.000892425	4228	tags=78%, list=42%, signal=46%	HK2/EXOSC5/HSPE1/PLK1/MCM4/SLC29A2/PLK4/IPO4/HSPD1/TBRG4/NOC4L/PES1/RRP12/DCTPP1/PUS1/WDR74/SLC19A1/RRP9/SUPV3L1/NOP16/IMP4/MCM5/TFB2M/AIMP2/UNG/GRWD1/PA2G4/NOP56/MRTO4/LAS1L/BYSL/PPAN
HALLMARK_P53_PATHWAY	HALLMARK_P53_PATHWAY	102	0.334746	1.8359	0.000454761	0.00189484	0.000997283	2824	tags=46%, list=28%, signal=34%	H2AW/TRIB3/RRAD/RPL36/PVT1/H1-2/DDIT3/GPX2/DCXR/FDXR/IER5/S100A4/RPL18/KRT17/STEAP3/DDIT4/SERPINB5/EPS8L2/NDRG1/ITGB4/TNFSF9/SFN/TPD52L1/H2AJ/S100A10/TRAF4/SLC7A11/AK1/ST14/RPS12/EPHA2/IRAK1/BLCAP/HRAS/TCHH/JAG2/TNNI1/BAX/PPP1R15A/FAM162A/OSGIN1/IER3/BAK1/SDC1/VAMP8/RAB40C/PIDD1
HALLMARK_IL2_STAT5_SIGNALING	HALLMARK_IL2_STAT5_SIGNALING	118	-0.370115	-1.77465	0.000501882	0.00193032	0.00101596	3320	tags=58%, list=33%, signal=39%	CSF1/TWSG1/IFNGR1/SNX9/GADD45B/BMPR2/PHTF2/LRIG1/RORA/CISH/NCS1/PTH1R/IKZF4/PTCH1/NRP1/GUCY1B1/MAP3K8/BATF3/SWAP70/DENND5A/RGS16/F2RL2/ENPP1/GATA1/HOPX/SLC2A3/IL3RA/TNFRSF1B/PLPP1/SYT11/PRKCH/CCND2/IL18R1/IL1RL1/LRRC8C/IL10/TRAF1/FGL2/SOCS2/CD86/IL2RB/PLAGL1/GLIPR2/TLR7/TIAM1/IRF8/TNFRSF8/IL2RA/CST7/CD83/CSF2/GPR65/IL10RA/TNFRSF9/LTB/CTLA4/SHE/EOMES/BCL2/ABCB1/RHOH/ICOS/SELP/IRF4/CD48/SELL/CCR4/C…
HALLMARK_MYOGENESIS	HALLMARK_MYOGENESIS	97	-0.391479	-1.81918	0.000552811	0.00197433	0.00103912	2719	tags=53%, list=27%, signal=39%	CNN3/SSPN/MYL3/COL6A2/CACNA1H/BDKRB2/AEBP1/COL1A1/HRC/MRAS/IGFBP7/EFS/DTNA/FABP3/CDH13/NCAM1/SPARC/COL6A3/COL3A1/COL15A1/CHRNA1/HSPB8/GJA5/TAGLN/APOD/ITGA7/ADAM12/SGCA/DMD/SGCG/GNAO1/GPX3/MEF2C/LSP1/PYGM/APLNR/LAMA2/PVALB/SORBS1/SGCD/NOS1/MYLK/FHL1/TNNT3/LDB3/CASQ1/CD36/CASQ2/IGF1/MYH11/DES
HALLMARK_UV_RESPONSE_DN	HALLMARK_UV_RESPONSE_DN	82	-0.417005	-1.88296	0.000674125	0.00224708	0.00118268	3677	tags=72%, list=36%, signal=46%	ACVR2A/WDR37/RUNX1/ADD3/PDLIM5/SCAF8/ZMIZ1/PTEN/PRKCE/ARHGEF9/CITED2/PTPN21/SMAD7/ATP2B1/NOTCH2/APBB2/GJA1/NR3C1/PTPRM/NRP1/PRDM2/ATXN1/ADGRL2/MAGI2/TGFBR2/COL1A1/CACNA1A/PDGFRB/LTBP1/AKT3/DAB2/CAP2/COL1A2/IGFBP5/SDC2/COL5A2/FYN/MAP1B/COL3A1/RGS4/PLPP3/DUSP1/PMP22/PRKAR2B/LPAR1/PIK3CD/HAS2/CCN1/AMPH/EFEMP1/MMP16/KCNMA1/FBLN5/SYNE1/DLC1/TGFBR3/KIT/PTGFR/CELF2
HALLMARK_IL6_JAK_STAT3_SIGNALING	HALLMARK_IL6_JAK_STAT3_SIGNALING	45	-0.472797	-1.90916	0.0010351	0.00323469	0.00170247	2725	tags=62%, list=27%, signal=46%	HMOX1/MAP3K8/IL12RB1/CD14/IL9R/IL3RA/TNFRSF1B/ACVRL1/IL6ST/IL18R1/A2M/SOCS3/IL1R1/CSF2RA/CCR1/IL6/EBI3/IL2RA/CD38/CSF2/CSF3R/LEPR/ITGA4/LTB/PIK3R5/CSF2RB/CD36/CXCL13
HALLMARK_TNFA_SIGNALING_VIA_NFKB	HALLMARK_TNFA_SIGNALING_VIA_NFKB	98	-0.373128	-1.73286	0.00136731	0.0040215	0.00211658	2711	tags=45%, list=27%, signal=33%	MAP3K8/RCAN1/EDN1/PTGER4/DENND5A/SLC2A3/SGK1/TNFAIP3/TNFAIP6/IL6ST/KLF9/ABCA1/EGR1/CCL5/TRAF1/SLC16A6/NR4A1/SOCS3/PLPP3/INHBA/EGR2/DUSP1/CD80/GFPT2/GEM/CCL4/IL12B/CCN1/IL6/CD83/CSF2/BCL2A1/EGR3/SIK1/TNFRSF9/PDE4B/GPR183/PLEK/CD69/FOSB/OLR1/NR4A3/IL7R/PTX3
HALLMARK_ESTROGEN_RESPONSE_LATE	HALLMARK_ESTROGEN_RESPONSE_LATE	113	0.28482	1.59294	0.00311191	0.00864419	0.00454958	2822	tags=49%, list=28%, signal=36%	TH/SERPINA1/TFAP2C/PLAC1/TFF3/TFF1/TST/ETFB/PKP3/CDC20/HR/OVOL2/PTGES/AGR2/DCXR/GINS2/SLC27A2/SULT2B1/CLIC3/MDK/S100A9/TJP3/ASS1/CYP4F11/GJB3/GFUS/SFN/TPD52L1/TMPRSS3/CA12/LAMC2/FKBP4/GALE/ST14/PLK4/COX6C/KIF20A/KRT19/KLK11/DHCR7/SLC9A3R1/IMPA2/CDC6/SCNN1A/LLGL2/SEMA3B/ST6GALNAC2/BAG1/TSPAN13/LSR/FLNB/FDFT1/BLVRB/FOXC1/PLAAT3
HALLMARK_DNA_REPAIR	HALLMARK_DNA_REPAIR	102	0.302266	1.65776	0.00458941	0.0120774	0.00635652	5407	tags=81%, list=53%, signal=38%	POLR2I/SAC3D1/NT5C/NME1/CCNO/POLR2J/NME3/RAD51/GUK1/POLR2H/APRT/POLA2/EDF1/AK1/BCAP31/VPS28/RPA3/ITPA/NELFE/ADRM1/ZWINT/RFC4/CANT1/VPS37B/GPX4/FEN1/VPS37D/ALYREF/POLR2F/BCAM/POLR1D/IMPDH2/COX17/POLR1H/LIG1/POLE4/DGUOK/RFC2/POLD4/MRPL40/TYMS/PCNA/POLB/POLD1/NELFB/POLR1C/POLL/MPG/RFC5/NT5C3A/CETN2/MPC2/HPRT1/RAE1/GTF3C5/POLR2E/NELFCD/SEC61A1/SURF1/SSRP1/DAD1/NME4/TAF9/SNAPC4/ZNF707/TARBP2/TP53/POLR…
HALLMARK_MTORC1_SIGNALING	HALLMARK_MTORC1_SIGNALING	127	0.280298	1.58518	0.00516443	0.0129111	0.0067953	4488	tags=66%, list=44%, signal=37%	EGLN3/TRIB3/FKBP2/ALDOA/DDIT3/SLC2A1/HK2/EBP/SDF2L1/FDXR/HSPE1/AURKA/ERO1A/DDIT4/PLK1/RRM2/CACYBP/TM7SF2/MCM4/ATP5MC1/PSAT1/PHGDH/HMBS/SLC7A11/BUB1/GAPDH/DHCR7/WARS1/MCM2/HSPD1/SLC9A3R1/TUBA4A/ENO1/SLC1A5/TPI1/P4HA1/PGK1/PPP1R15A/CCNF/HSPA5/TOMM40/IFRD1/GPI/CYP51A1/STIP1/CDC25A/ARPC5L/STARD4/SHMT2/PDK1/PPIA/RRP9/EIF2S2/RPN1/DDX39A/PDAP1/POLR3G/G6PD/GOT1/LDHA/HSP90B1/DHCR24/PSMD13/CCT6A/HPRT1/ABCF…
HALLMARK_UNFOLDED_PROTEIN_RESPONSE	HALLMARK_UNFOLDED_PROTEIN_RESPONSE	62	0.326167	1.60407	0.014676	0.0328764	0.0173034	6027	tags=89%, list=60%, signal=36%	CHAC1/CKS1B/EXOSC4/EXOSC5/DNAJA4/EIF4EBP1/ERO1A/VEGFA/DDIT4/H2AX/LSM4/PSAT1/YIF1A/NHP2/HSPA5/BANF1/BAG3/SRPRB/RRP9/CEBPB/KDELR3/HSP90B1/ARFGAP1/IMP3/EXOSC1/RPS14/DKC1/XBP1/NOP56/EXOSC2/ATF4/PDIA6/CALR/SERP1/EIF4A3/EIF4G1/HSPA9/TARS1/ALDH18A1/SPCS1/HYOU1/TATDN2/NOP14/KHSRP/LSM1/YWHAZ/SEC11A/DDX10/PAIP1/NPM1/IARS1/ZBTB17/FUS/ATF6/PARN
HALLMARK_COAGULATION	HALLMARK_COAGULATION	65	0.308896	1.53304	0.0150559	0.0328764	0.0173034	311	tags=15%, list=3%, signal=15%	C8G/MMP3/FGG/CPB2/TF/PF4/CTSV/FGA/SERPINA1/F12
HALLMARK_APICAL_JUNCTION	HALLMARK_APICAL_JUNCTION	101	-0.323633	-1.51453	0.0151232	0.0328764	0.0173034	2667	tags=43%, list=26%, signal=32%	SGCE/CLDN5/CLDN15/NRXN2/TRO/LAYN/VWF/CLDN11/CDH6/AKT3/SIRPA/THY1/EPB41L2/FYB1/MYL9/ADAMTS5/TRAF1/CDH11/CDH8/VCAN/MMP2/CD86/MYH10/NLGN3/CD34/JAM3/ADAM23/EVL/PECAM1/ITGA9/FLNC/FBN1/NFASC/NEGR1/CNTN1/SLIT2/ARHGEF6/NEXN/CD209/MADCAM1/PTPRC/CADM3/ACTG2
HALLMARK_INTERFERON_GAMMA_RESPONSE	HALLMARK_INTERFERON_GAMMA_RESPONSE	94	-0.335612	-1.55108	0.0214485	0.0446843	0.0235181	2807	tags=40%, list=28%, signal=29%	ST3GAL5/JAK2/SSPN/CFH/ITGB7/C1R/TNFAIP3/TNFAIP6/GZMA/ARID5B/CCL5/CIITA/C1S/FGL2/IFI30/SOCS3/CD86/IL2RB/IRF8/SAMHD1/LCP2/IL6/FPR1/CMKLR1/STAT4/MARCHF1/CD38/ST8SIA4/IL10RA/PDE4B/KLRK1/BANK1/CD69/SELP/CSF2RB/IRF4/P2RY14/GPR18
HALLMARK_PANCREAS_BETA_CELLS	HALLMARK_PANCREAS_BETA_CELLS	15	-0.547625	-1.66919	0.0315037	0.0630074	0.0331618	2556	tags=67%, list=25%, signal=50%	FOXO1/LMO2/MAFB/PAK3/AKT3/DCX/PAX6/NEUROD1/G6PC2/SLC2A2
HALLMARK_HYPOXIA	HALLMARK_HYPOXIA	105	0.227391	1.25811	0.0992743	0.190912	0.10048	2883	tags=43%, list=28%, signal=31%	EFNA3/CP/BCAN/INHA/ADM/HOXB9/EFNA1/PKP1/PPFIA4/ALDOA/DDIT3/SLC2A1/HK2/MT1E/ALDOC/S100A4/EDN2/SULT2B1/ERO1A/VEGFA/DDIT4/NDRG1/SDC4/CA12/GAPDH/GALK1/PRDX5/TGM2/ENO2/ENO1/ANKZF1/TPI1/SLC25A1/P4HA1/PGK1/PPP1R15A/FAM162A/IER3/NEDD4L/HSPA5/PFKP/ANXA2/GPI/GPC1/SELENBP1
HALLMARK_ADIPOGENESIS	HALLMARK_ADIPOGENESIS	125	-0.251563	-1.21744	0.161082	0.298301	0.157	814	tags=12%, list=8%, signal=11%	ANGPT1/CD302/SORBS1/SPARCL1/CAVIN2/PTGER3/MYLK/CIDEA/OMD/LPL/FABP4/CD36/RETN/ADIPOQ/LEP
HALLMARK_APICAL_SURFACE	HALLMARK_APICAL_SURFACE	18	-0.395796	-1.25747	0.188455	0.334643	0.176128	2124	tags=50%, list=21%, signal=40%	THY1/MDGA1/GHRL/IL2RB/GAS1/SCUBE1/SRPX/SLC2A4/MAL
HALLMARK_ESTROGEN_RESPONSE_EARLY	HALLMARK_ESTROGEN_RESPONSE_EARLY	117	0.203818	1.13839	0.194093	0.334643	0.176128	2854	tags=44%, list=28%, signal=32%	TFAP2C/KCNK15/TFF3/TFF1/CLDN7/RHOD/KRT15/SLC2A1/RAB17/HR/OVOL2/PTGES/MUC1/SLC27A2/LAD1/SULT2B1/CLIC3/MLPH/ELF3/TJP3/ZNF185/KRT18/SFN/TPD52L1/TMPRSS3/CA12/FKBP4/P2RY2/KRT19/SYT12/DHCR7/SLC9A3R1/CANT1/TGM2/SCNN1A/ESRP2/SEMA3B/TTC39A/CELSR1/HES1/BAG1/PMAIP1/RRP12/FLNB/FHL2/FDFT1/KRT8/BLVRB/FOXC1/PLAAT3/FASN
HALLMARK_CHOLESTEROL_HOMEOSTASIS	HALLMARK_CHOLESTEROL_HOMEOSTASIS	41	0.262651	1.19036	0.218232	0.353579	0.186094	3212	tags=54%, list=32%, signal=37%	TRIB3/PMVK/EBP/ALDOC/PCYT2/S100A11/TM7SF2/GLDC/FDPS/MVD/DHCR7/PPARG/HSD17B7/SEMA3B/MVK/FDFT1/NSDHL/FASN/CYP51A1/STARD4/ETHE1/ACSS2
HALLMARK_SPERMATOGENESIS	HALLMARK_SPERMATOGENESIS	54	0.245746	1.17774	0.219219	0.353579	0.186094	1567	tags=30%, list=15%, signal=25%	IL13RA2/YBX2/TCP11/TNNI3/NEK2/PCSK1N/CCNB2/AURKA/KIF2C/RPL39L/GFI1/TTK/CDK1/PCSK4/GAD1/CDKN3
HALLMARK_KRAS_SIGNALING_DN	HALLMARK_KRAS_SIGNALING_DN	79	-0.263733	-1.18782	0.233474	0.364803	0.192002	800	tags=43%, list=8%, signal=40%	COPZ2/ABCG4/NRIP2/EDN1/NUDT11/RYR2/PRKN/SGK1/NTF3/ITIH3/TENT5C/SELENOP/DCC/STAG3/CD80/CCNA1/SOX10/IL12B/SLC12A3/ZBTB16/MEFV/PTGFR/PDCD1/KCNMB1/TENM2/KRT1/NOS1/EPHA5/CCR8/CD40LG/GP1BA/TG/UGT2B17/TCL1A
HALLMARK_ANGIOGENESIS	HALLMARK_ANGIOGENESIS	22	-0.342168	-1.16006	0.282468	0.427981	0.225253	2174	tags=59%, list=21%, signal=47%	THBD/NRP1/KCNJ8/FGFR1/COL5A2/CCND2/FSTL1/COL3A1/VCAN/SLCO2A1/LUM/OLR1/LPL
HALLMARK_REACTIVE_OXYGEN_SPECIES_PATHWAY	HALLMARK_REACTIVE_OXYGEN_SPECIES_PATHWAY	27	0.254549	1.02029	0.4	0.588235	0.309598	3551	tags=59%, list=35%, signal=39%	MGST1/NQO1/TXN/PRDX4/PRDX2/GPX4/NDUFS2/PFKP/PTPA/MSRA/NDUFB4/PRDX6/TXNRD2/GLRX2/G6PD/CDKN2D
HALLMARK_HEDGEHOG_SIGNALING	HALLMARK_HEDGEHOG_SIGNALING	18	-0.321889	-1.02266	0.434635	0.620907	0.326793	2850	tags=50%, list=28%, signal=36%	PTCH1/NRP1/CRMP1/THY1/SCG2/UNC5C/RTN1/NRCAM/GLI1
HALLMARK_MITOTIC_SPINDLE	HALLMARK_MITOTIC_SPINDLE	109	0.177065	0.985657	0.484252	0.67058	0.352937	3355	tags=37%, list=33%, signal=25%	CEP72/BIRC5/ANLN/TPX2/NEK2/SAC3D1/CCNB2/AURKA/KIF2C/DLGAP5/TTK/PRC1/KIF23/KIF4A/PLK1/CDK1/CENPF/BUB1/CEP131/KIF15/KIF22/FSCN1/TUBA4A/UXT/KIF11/PIF1/CDC42EP1/ESPL1/FLNB/RACGAP1/SHROOM1/TOP2A/CENPE/CYTH2/KPTN/MAP3K11/KNTC1/NDC80/RHOT2/ECT2
HALLMARK_BILE_ACID_METABOLISM	HALLMARK_BILE_ACID_METABOLISM	53	-0.234305	-0.975664	0.496229	0.67058	0.352937	1756	tags=34%, list=17%, signal=28%	ABCG4/ATXN1/CYP27A1/CYP7B1/BMP6/ABCA1/HSD17B6/DIO2/LCK/AR/DIO1/CH25H/GC/ABCA6/AQP9/ABCA9/ABCD2/ABCA8
HALLMARK_UV_RESPONSE_UP	HALLMARK_UV_RESPONSE_UP	83	0.187702	0.978361	0.539792	0.710253	0.373817	2364	tags=31%, list=23%, signal=24%	SLC6A8/CTSV/RRAD/ALDOA/TST/C4BPB/SPR/MRPL23/STARD3/HTR7/DNAJB1/H2AX/GGH/POLR2H/DGAT1/APOM/FKBP4/CDC34/IGFBP2/EPCAM/RFC4/TUBA4A/ENO2/FEN1/BSG/TCHH
HALLMARK_APOPTOSIS	HALLMARK_APOPTOSIS	86	-0.194866	-0.885397	0.657821	0.843361	0.443874	2748	tags=31%, list=27%, signal=23%	SATB1/HMOX1/ANKH/PRF1/CD14/PDGFRB/FASLG/F2R/FEZ1/CCND2/LEF1/TIMP3/MMP2/CCNA1/IL6/LUM/GPX3/CD38/TGFBR3/PLPPR4/EGR3/NEFH/DCN/CD2/HGF/CD69/AVPR1A
HALLMARK_HEME_METABOLISM	HALLMARK_HEME_METABOLISM	91	-0.164643	-0.757367	0.870879	0.995879	0.524147	2688	tags=26%, list=27%, signal=20%	TMCC2/KAT2B/BMP2K/LMO2/GATA1/SYNJ1/GYPC/TENT5C/MPP1/CLIC2/SPTB/ACP5/TNS1/ACSL6/SPTA1/TAL1/ABCG2/ADD2/GYPE/TRIM58/ALAS2/ACKR1/KEL/HBB
HALLMARK_XENOBIOTIC_METABOLISM	HALLMARK_XENOBIOTIC_METABOLISM	100	-0.161253	-0.753688	0.882432	0.995879	0.524147	1485	tags=16%, list=15%, signal=14%	AOX1/IL1R1/MAN1A1/IRF8/HSD11B1/ESR1/FMO1/CDO1/PDK4/FBLN1/AQP9/CES1/ABCD2/CD36/G6PC1/IGF1
HALLMARK_ANDROGEN_RESPONSE	HALLMARK_ANDROGEN_RESPONSE	51	-0.181123	-0.752373	0.835067	0.995879	0.524147	3768	tags=49%, list=37%, signal=31%	SRF/RPS6KA3/NCOA4/APPBP2/PDLIM5/ZMIZ1/ELOVL5/PTPN21/SLC26A2/UBE2J1/MAF/TNFAIP8/ANKH/ALDH1A3/ABCC4/SGK1/PLPP1/SELENOP/ARID5B/MERTK/STEAP4/LIFR/GUCY1A1/AKAP12/ADAMTS1
HALLMARK_INTERFERON_ALPHA_RESPONSE	HALLMARK_INTERFERON_ALPHA_RESPONSE	34	0.16246	0.697088	0.884718	0.995879	0.524147	4523	tags=59%, list=45%, signal=33%	BATF2/LY6E/ISG15/MVB12A/WARS1/IFITM3/OGFR/PSMB9/LGALS3BP/PSMB8/HELZ2/PSME2/OAS1/IFI35/PSME1/TAP1/RIPK2/RTP4/PSMA3/PARP12
HALLMARK_NOTCH_SIGNALING	HALLMARK_NOTCH_SIGNALING	18	-0.214816	-0.682484	0.867572	0.995879	0.524147	7958	tags=100%, list=79%, signal=21%	HES1/PSENEN/DTX2/APH1A/DTX4/KAT2A/PSEN2/RBX1/SKP1/NOTCH3/ST3GAL6/NOTCH2/FZD7/DTX1/HEYL/FZD1/WNT2
HALLMARK_PEROXISOME	HALLMARK_PEROXISOME	52	-0.159929	-0.666314	0.934033	0.995879	0.524147	509	tags=6%, list=5%, signal=6%	ABCB1/ABCD2/UGT2B17
HALLMARK_WNT_BETA_CATENIN_SIGNALING	HALLMARK_WNT_BETA_CATENIN_SIGNALING	17	0.180083	0.627822	0.926366	0.995879	0.524147	8308	tags=100%, list=82%, signal=18%	DKK4/WNT6/JAG2/CSNK1E/KAT2A/HDAC11/AXIN1/PSEN2/TP53/NCSTN/DVL2/NOTCH4/PTCH1/FZD1/CCND2/LEF1/WNT1
HALLMARK_PROTEIN_SECRETION	HALLMARK_PROTEIN_SECRETION	38	0.141219	0.624105	0.956044	0.995879	0.524147	7413	tags=95%, list=73%, signal=25%	SCAMP3/KRT18/COPE/CLTA/ERGIC3/ICA1/ARF1/AP2S1/TOM1L1/YKT6/STX16/BET1/RER1/VPS45/TMED2/NAPG/TSG101/RAB22A/ZW10/YIPF6/TMED10/AP2M1/ATP6V1H/NAPA/VAMP7/KIF1B/RPS6KA3/SNX2/MON2/PPT1/STX12/STX7/SGMS1/DOP1A/PAM/SSPN
HALLMARK_TGF_BETA_SIGNALING	HALLMARK_TGF_BETA_SIGNALING	28	-0.163179	-0.589912	0.949287	0.995879	0.524147	5733	tags=82%, list=57%, signal=36%	PPP1CA/SMAD3/TGIF1/FNTA/SMURF1/HDAC1/FURIN/IFNGR2/CDK9/BMPR1A/MAP3K7/SKI/TRIM33/KLF10/SMAD7/ID3/TGFBR1/BMPR2/APC/ENG/LTBP2/RAB31/THBS1
HALLMARK_FATTY_ACID_METABOLISM	HALLMARK_FATTY_ACID_METABOLISM	79	0.114438	0.586717	0.993127	1	0.526316	4989	tags=63%, list=49%, signal=32%	ALDOA/SDHA/ALDH3A1/REEP6/NTHL1/ECI1/G0S2/HSPH1/S100A10/D2HGDH/MDH2/ECHS1/MIX23/NCAPH2/ENO2/HSD17B7/HSD17B10/NSDHL/FH/ACADVL/PCBD1/FASN/IDH3G/ACOT8/HSP90AA1/IDH3B/PRDX6/SMS/LDHA/DHCR24/CBR1/ACSS1/SUCLG1/H2AZ1/UROS/PSME1/ECH1/UGDH/GSTZ1/ACADS/HMGCL/MCEE/KMT5A/IDH1/PDHA1/SDHC/HIBCH/PTS/GRHPR/ERP29
HALLMARK_PI3K_AKT_MTOR_SIGNALING	HALLMARK_PI3K_AKT_MTOR_SIGNALING	55	0.113075	0.541606	1	1	0.526316	672	tags=9%, list=7%, signal=9%	TRIB3/PITX2/E2F1/DDIT3/SLC2A1
