# Supplementary material for: Identification of calcium and integrin-binding protein 1 as a reprogrammed glucose metabolism mediator to restrict immune cell infiltration in the stromal compartment of pancreatic ductal adenocarcinoma
Source: Front Immunol. 2023 Apr 28;14:1158964. doi: 10.3389/fimmu.2023.1158964 (PMC10175692; doi:10.3389/fimmu.2023.1158964)
Supplement: Supplementary Table 3 — KEGG pathway list.xlsx. [file Table_3.xlsx]

## Sheet: KEGG pathway list
ID	Description	setSize	enrichmentScore	NES	pvalue	p.adjust	qvalue	rank	leading_edge	core_enrichment
KEGG_HEMATOPOIETIC_CELL_LINEAGE	KEGG_HEMATOPOIETIC_CELL_LINEAGE	54	-0.725535	-3.01746	1e-10	3.30853e-09	2.19036e-09	1532	tags=70%, list=15%, signal=60%	CD34/IL1R1/CSF1R/CD8B/CD4/CSF2RA/IL6/CD8A/IL2RA/ITGAM/CD38/CSF2/CD33/CSF3R/FLT3/KIT/CD2/ITGA4/CD5/CD3D/CD1D/TPO/CD3E/CD3G/CD1E/CD1C/GP5/IL7R/GP1BA/CD37/CD36/CD1B/CR1/CD22/CD19/CR2/MS4A1/FCER2
KEGG_RIBOSOME	KEGG_RIBOSOME	80	0.528438	2.75996	1.04042e-10	3.30853e-09	2.19036e-09	3319	tags=78%, list=33%, signal=53%	RPL26/RPL36/RPS10/RPS19/RPS28/RPS21/RPL18A/RPL13/RPL28/RPL37/RPL38/RPL22L1/RPLP2/RPL18/RPL8/RPS15/RPL35/RPS5/RPS26/RPS27/RPL37A/RPS24/RPS15A/RPLP1/RPL39/RPL27A/RPL21/RPS6/RPS18/RPS12/RPL24/RPL35A/RPS17/RPL32/RPS2/RPS9/RPS3/RPSA/RPL29/RPL13A/RPL12/FAU/RPS20/RPLP0/RPL34/RPS27A/RPS16/RPS7/RPS11/RPL14/RPL27/RPL23A/RPL9/RPL23/UBA52/RPL7A/RPS29/RPL17/RPL10/MRPL13/RPL31/RPL19
KEGG_CYTOKINE_CYTOKINE_RECEPTOR_INTERACTION	KEGG_CYTOKINE_CYTOKINE_RECEPTOR_INTERACTION	126	-0.562832	-2.73164	1e-10	3.30853e-09	2.19036e-09	2330	tags=67%, list=23%, signal=52%	PDGFRB/IL9R/IL3RA/TNFRSF1B/FASLG/ACVRL1/IL6ST/PLEKHO2/FLT4/EDA/CXCR3/XCL2/IL18R1/CCL5/IL6R/IL10/CCL11/TSLP/INHBA/IL2RB/OSM/IL1R1/CSF1R/CCL4/CXCR1/CCL3/TNFRSF8/CSF2RA/IL12B/TGFB3/LIFR/CCR1/IL6/PDGFRA/IL2RA/KDR/IL18RAP/TNFRSF17/CSF2/CXCR6/CSF3R/FLT3/LEPR/KIT/IL10RA/TNFRSF9/CXCR4/CCR5/IL21R/CXCR2/LTB/VEGFD/HGF/CCL8/TPO/TNFSF18/CCL13/NGFR/CCR8/GHR/CCR2/CCL14/CD27/CXCL12/CCL22/CSF2RB/IL24/XCR1/LTA/TNF…
KEGG_NEUROACTIVE_LIGAND_RECEPTOR_INTERACTION	KEGG_NEUROACTIVE_LIGAND_RECEPTOR_INTERACTION	113	-0.571137	-2.71549	1e-10	3.30853e-09	2.19036e-09	2346	tags=71%, list=23%, signal=55%	CHRNE/PTAFR/F2R/NMUR1/ADRB2/GZMA/GRIA4/OPRD1/EDNRA/F2RL3/OPRL1/GRM1/CHRM5/P2RY1/CHRNA1/GRIA1/AVPR1B/S1PR3/SSTR2/TSHR/CYSLTR2/CHRNA6/GRIK3/GRM2/LPAR1/NPY5R/HTR1F/SSTR3/P2RX7/C3AR1/C5AR1/GRPR/GRIA3/GABRA5/FPR1/GRIA2/S1PR4/PTGDR/GABRA4/CHRM4/APLNR/HRH2/FPR3/CHRNB2/LEPR/GALR1/LPAR4/PTGFR/ADCYAP1R1/GLP2R/EDNRB/P2RY13/GLRA3/CALCRL/P2RX2/PTGER3/S1PR1/AGTR1/GRM7/HTR2A/CHRNA3/GLRA1/CYSLTR1/AVPR1A/P2RY8/TA…
KEGG_CELL_ADHESION_MOLECULES_CAMS	KEGG_CELL_ADHESION_MOLECULES_CAMS	82	-0.586369	-2.66825	1e-10	3.30853e-09	2.19036e-09	2646	tags=77%, list=26%, signal=57%	CLDN5/HLA-DOA/HLA-DPB1/CLDN15/NRXN2/ITGB7/HLA-DRA/HLA-DPA1/CLDN11/MPZ/PDCD1LG2/SDC2/HLA-DMB/NCAM1/NCAM2/VCAN/CD86/CD80/NLGN3/CD34/JAM3/NRCAM/CD8B/CNTNAP1/PECAM1/CD4/ITGB2/CD6/NLGN1/CD8A/ITGA9/CDH5/ITGAM/ITGA8/SIGLEC1/HLA-DOB/NFASC/NEGR1/HLA-DQA2/JAM2/PDCD1/NRXN3/CD2/CD226/CNTN1/ITGA4/CTLA4/NRXN1/ITGAL/MADCAM1/SPN/ICOS/SELP/CNTN2/SELE/PTPRC/NLGN4X/CD40LG/ICAM3/CADM3/CD28/SELL/CD22
KEGG_CHEMOKINE_SIGNALING_PATHWAY	KEGG_CHEMOKINE_SIGNALING_PATHWAY	92	-0.547061	-2.53105	1.28676e-10	3.4099e-09	2.25747e-09	2349	tags=62%, list=23%, signal=48%	GRK3/GNB3/GNG11/ADCY2/CXCR3/AKT3/XCL2/CCL5/ADCY4/CCL11/ADCY5/GNGT2/GNB4/JAK3/GNG8/TIAM1/CCL4/ELMO1/CXCR1/CCL3/PIK3CD/CCR1/PIK3CG/GNG13/PREX1/HCK/CXCR6/ADCY1/CXCR4/GNG2/CCR5/WAS/CXCR2/FGR/CCL8/PIK3R5/DOCK2/CCL13/NCF1/CCR8/CCR2/CCL14/CXCL12/CCL22/XCR1/CCL23/CCL18/CCL21/PRKCB/ITK/CXCL13/CCR4/RASGRP2/CCL17/CCL19/CCR7/CXCR5
KEGG_PRIMARY_IMMUNODEFICIENCY	KEGG_PRIMARY_IMMUNODEFICIENCY	25	-0.763827	-2.66394	2.37694e-09	5.39905e-08	3.57435e-08	1666	tags=76%, list=16%, signal=64%	JAK3/LCK/CD8B/CD4/CD8A/AIRE/CD3D/CD3E/BTK/ICOS/ZAP70/PTPRC/IL7R/CD40LG/CD79A/TNFRSF13B/TNFRSF13C/AICDA/CD19
KEGG_HUNTINGTONS_DISEASE	KEGG_HUNTINGTONS_DISEASE	117	0.404271	2.2128	1.46669e-07	2.91505e-06	1.92985e-06	3961	tags=65%, list=39%, signal=40%	GRIN1/CREB3/COX6B2/ATP5F1D/NDUFS6/POLR2I/SDHA/BBC3/NDUFB8/DNAH2/DNAH3/POLR2J/UQCR10/COX5B/NDUFB7/NDUFA3/POLR2H/CREB3L4/NDUFS8/ATP5MC1/CYC1/COX8A/NDUFS7/COX6A1/COX5A/UQCRQ/COX6C/POLR2L/NDUFV2/MT-CO2/PPARG/TGM2/PLCB3/COX6B1/POLR2F/CLTA/UQCRHL/NDUFB10/BAX/ATP5F1E/NDUFB9/COX7B/NDUFA4L2/COX4I1/ATP5PD/UQCR11/NDUFS2/ATP5PO/NDUFV1/ATP5MC2/CREB3L1/NDUFAB1/NDUFA9/NDUFB2/NDUFA1/COX7A2/POLR2J3/MT-CO3/VDAC1/N…
KEGG_INTESTINAL_IMMUNE_NETWORK_FOR_IGA_PRODUCTION	KEGG_INTESTINAL_IMMUNE_NETWORK_FOR_IGA_PRODUCTION	26	-0.704259	-2.47766	2.02932e-07	3.58513e-06	2.37348e-06	2630	tags=88%, list=26%, signal=66%	HLA-DOA/HLA-DPB1/ITGB7/HLA-DRA/HLA-DPA1/HLA-DMB/IL10/CD86/CD80/IL6/TNFRSF17/HLA-DOB/HLA-DQA2/CXCR4/ITGA4/MADCAM1/ICOS/CXCL12/CD40LG/CD28/TNFRSF13B/TNFRSF13C/AICDA
KEGG_CALCIUM_SIGNALING_PATHWAY	KEGG_CALCIUM_SIGNALING_PATHWAY	97	-0.484555	-2.25354	2.71462e-07	4.31625e-06	2.8575e-06	2832	tags=63%, list=28%, signal=46%	ITPKB/NOS3/GNA14/BDKRB1/ADCY3/CACNA1H/RYR2/BDKRB2/CACNA1A/TRPC1/PDGFRB/PTAFR/CACNA1E/F2R/ADCY2/CAMK4/ADRB2/CACNA1G/NOS2/EDNRA/GRM1/CHRM5/ADCY4/ATP2B3/AVPR1B/CYSLTR2/PDE1B/PLCG2/RYR3/P2RX7/CACNA1B/GRPR/PLCD4/SLC8A1/CACNA1I/PDGFRA/ITPR1/CD38/PDE1A/HRH2/ADCY1/SLC8A3/PTGFR/EDNRB/NOS1/P2RX2/PTGER3/MYLK/AGTR1/HTR2A/CYSLTR1/AVPR1A/TACR2/TACR1/ADRA1A/PLN/ADRB3/CHP2/PRKCB/P2RX5/CHRM2
KEGG_T_CELL_RECEPTOR_SIGNALING_PATHWAY	KEGG_T_CELL_RECEPTOR_SIGNALING_PATHWAY	63	-0.536784	-2.31593	1.16991e-06	1.69106e-05	1.11953e-05	2711	tags=56%, list=27%, signal=41%	MAP3K8/NFATC3/VAV3/PIK3R1/MALT1/PAK3/AKT3/FYN/IL10/PRKCQ/NFATC1/LCK/CD8B/NFATC2/PIK3CD/CD4/LCP2/CD8A/PIK3CG/CSF2/GRAP2/PDCD1/CTLA4/CD247/CD3D/PIK3R5/CD3E/CD3G/ICOS/ZAP70/CHP2/PTPRC/CD40LG/CD28/ITK
KEGG_OXIDATIVE_PHOSPHORYLATION	KEGG_OXIDATIVE_PHOSPHORYLATION	91	0.406859	2.18728	3.16223e-06	4.18995e-05	2.77388e-05	4430	tags=74%, list=44%, signal=42%	ATP6V0A4/COX6B2/ATP5F1D/NDUFS6/ATP6V1C2/SDHA/NDUFB8/NDUFA11/ATP5ME/UQCR10/COX5B/NDUFB7/ATP5MF/NDUFA3/NDUFS8/ATP5MC1/CYC1/COX8A/NDUFS7/COX6A1/COX5A/UQCRQ/COX6C/NDUFV2/MT-CO2/COX6B1/UQCRHL/NDUFB10/ATP5F1E/NDUFB9/COX7B/NDUFA4L2/COX4I1/ATP5PD/COX17/UQCR11/NDUFS2/ATP5PO/NDUFV1/ATP5MC2/NDUFAB1/NDUFA9/NDUFB2/NDUFA1/COX7A2/MT-CO3/NDUFB4/NDUFB3/NDUFC1/NDUFS3/NDUFB1/UQCRC1/UQCRH/NDUFA7/NDUFA2/PPA2/PPA1/NDU…
KEGG_B_CELL_RECEPTOR_SIGNALING_PATHWAY	KEGG_B_CELL_RECEPTOR_SIGNALING_PATHWAY	42	-0.580929	-2.30062	5.21408e-06	6.37722e-05	4.22193e-05	1563	tags=40%, list=15%, signal=34%	LILRB3/CD72/PLCG2/NFATC1/NFATC2/FCGR2B/PIK3CD/PIK3CG/PIK3R5/BTK/CHP2/PRKCB/CD79A/CD79B/CD22/CD19/CR2
KEGG_VASCULAR_SMOOTH_MUSCLE_CONTRACTION	KEGG_VASCULAR_SMOOTH_MUSCLE_CONTRACTION	60	-0.499725	-2.13095	1.62967e-05	0.000185084	0.000122531	2131	tags=53%, list=21%, signal=42%	PRKCH/EDNRA/RAMP2/MYL9/ADCY4/PRKCQ/PRKG1/RAMP3/ADCY5/AVPR1B/PPP1R12B/IRAG1/GUCY1A2/CALD1/ACTA2/ITPR1/GUCY1A1/NPR1/CYP4A11/KCNMA1/PLA2G5/ADCY1/KCNMB1/CALCRL/MYLK/AGTR1/AVPR1A/ADRA1A/PLA2G2D/PRKCB/MYH11/ACTG2
KEGG_ASTHMA	KEGG_ASTHMA	13	-0.7414	-2.17719	4.31698e-05	0.000457599	0.000302946	2630	tags=100%, list=26%, signal=74%	HLA-DPB1/HLA-DRA/HLA-DPA1/HLA-DMB/FCER1G/IL10/CCL11/HLA-DOB/HLA-DQA2/FCER1A/MS4A2/CD40LG
KEGG_ADIPOCYTOKINE_SIGNALING_PATHWAY	KEGG_ADIPOCYTOKINE_SIGNALING_PATHWAY	33	-0.568948	-2.15594	8.30256e-05	0.000776533	0.00051409	2317	tags=52%, list=23%, signal=40%	TNFRSF1B/ACACB/AKT3/CPT1C/MAPK10/PRKCQ/SOCS3/ACSL6/NPY/LEPR/G6PC2/SLC2A4/AGRP/CD36/G6PC1/ADIPOQ/LEP
KEGG_JAK_STAT_SIGNALING_PATHWAY	KEGG_JAK_STAT_SIGNALING_PATHWAY	63	-0.481359	-2.0768	8.27225e-05	0.000776533	0.00051409	2328	tags=54%, list=23%, signal=42%	IL9R/IL3RA/IL6ST/AKT3/CCND2/IL6R/IL10/TSLP/SOCS2/SOCS3/JAK3/IL2RB/OSM/SPRY1/PIK3CD/CSF2RA/IL12B/LIFR/IL6/PIK3CG/IL2RA/STAT4/CSF2/CSF3R/LEPR/IL10RA/IL21R/PIK3R5/TPO/GHR/CSF2RB/IL24/IL7R/LEP
KEGG_LEISHMANIA_INFECTION	KEGG_LEISHMANIA_INFECTION	36	-0.552547	-2.13218	0.000118635	0.00104794	0.00069377	2772	tags=64%, list=27%, signal=47%	JAK2/HLA-DOA/HLA-DPB1/HLA-DRA/HLA-DPA1/HLA-DMB/NOS2/TLR4/IL10/FCGR2A/NCF2/FCGR2C/NCF4/IL12B/TGFB3/ITGB2/ITGAM/HLA-DOB/HLA-DQA2/ITGA4/NCF1/PRKCB/CR1
KEGG_AUTOIMMUNE_THYROID_DISEASE	KEGG_AUTOIMMUNE_THYROID_DISEASE	21	-0.65866	-2.20988	0.000130364	0.00109094	0.000722237	2630	tags=86%, list=26%, signal=64%	HLA-DOA/HLA-DPB1/PRF1/HLA-DRA/HLA-DPA1/FASLG/HLA-DMB/IL10/TSHR/CD86/CD80/HLA-DOB/HLA-DQA2/CTLA4/TPO/CD40LG/CD28/TG
KEGG_PYRIMIDINE_METABOLISM	KEGG_PYRIMIDINE_METABOLISM	57	0.424369	2.04715	0.000137467	0.00109286	0.000723511	4250	tags=72%, list=42%, signal=42%	ENTPD8/TK1/POLR2I/NT5C/NME1/DTYMK/NT5E/POLR2J/NME3/RRM2/POLR2H/POLD2/ENTPD6/POLA2/POLR2L/ITPA/NUDT2/CANT1/POLR2F/UCKL1/POLR1D/POLE2/POLR1H/POLE4/POLD4/TYMS/POLD1/POLR2J3/TXNRD2/POLR3G/POLR1C/NME2/NT5C3A/NME7/UCK2/PRIM2/POLR2E/POLE/DHODH/NT5M/POLR3K
KEGG_DILATED_CARDIOMYOPATHY	KEGG_DILATED_CARDIOMYOPATHY	43	-0.493665	-1.9761	0.000245219	0.00181181	0.00119948	2654	tags=63%, list=26%, signal=47%	MYL3/ADCY3/ITGB7/RYR2/TTN/CACNA2D3/ITGA1/ADCY2/CACNB2/ADCY4/ADCY5/CACNA2D1/SLC8A1/TGFB3/ITGA7/ITGA9/SGCA/DMD/SGCG/ITGA8/ADCY1/LAMA2/ITGA4/SGCD/PLN/IGF1/DES
KEGG_PARKINSONS_DISEASE	KEGG_PARKINSONS_DISEASE	88	0.364673	1.95406	0.000250691	0.00181181	0.00119948	4430	tags=70%, list=44%, signal=40%	TH/COX6B2/ATP5F1D/NDUFS6/SDHA/NDUFB8/UQCR10/COX5B/NDUFB7/NDUFA3/NDUFS8/ATP5MC1/CYC1/COX8A/NDUFS7/COX6A1/COX5A/UQCRQ/COX6C/NDUFV2/MT-CO2/COX6B1/UQCRHL/NDUFB10/ATP5F1E/NDUFB9/COX7B/NDUFA4L2/COX4I1/ATP5PD/UQCR11/NDUFS2/ATP5PO/NDUFV1/ATP5MC2/NDUFAB1/NDUFA9/NDUFB2/NDUFA1/COX7A2/MT-CO3/VDAC1/NDUFB4/NDUFB3/NDUFC1/NDUFS3/NDUFB1/UQCRC1/UQCRH/NDUFA7/NDUFA2/CYCS/NDUFA10/NDUFA4/NDUFA8/ATP5F1C/COX7C/UQCRB/ATP…
KEGG_SPLICEOSOME	KEGG_SPLICEOSOME	80	0.361593	1.88855	0.000403282	0.00278791	0.00184569	6233	tags=96%, list=62%, signal=37%	HSPA6/HSPA1B/HSPA1A/SNRPB/LSM7/LSM4/SNRPE/PRPF31/THOC3/LSM2/SNRPD2/SNRPA/SNRPD1/ALYREF/PRPF6/SNRPA1/SNRPC/SF3B4/PQBP1/SF3A2/SNRPG/SF3B6/LSM5/PUF60/XAB2/SNRPF/PRPF3/SF3B5/SART1/PCBP1/ISY1/MAGOHB/CCDC12/PPIH/PRPF19/SNRNP70/SNU13/LSM3/TXNL4A/MAGOH/CTNNBL1/RBM8A/SRSF9/CWC15/SNRPB2/BUD31/SF3B2/PHF5A/EIF4A3/USP39/EFTUD2/CRNKL1/PPIL1/NCBP2/U2AF2/PPIE/HNRNPU/HNRNPM/ZMAT2/TCERG1/PRPF18/U2SURP/LSM8/DDX23/S…
KEGG_VIRAL_MYOCARDITIS	KEGG_VIRAL_MYOCARDITIS	36	-0.523534	-2.02023	0.000514217	0.00329758	0.0021831	2630	tags=61%, list=26%, signal=45%	HLA-DOA/HLA-DPB1/PRF1/HLA-DRA/HLA-DPA1/HLA-DMB/FYN/CD86/CD80/MYH10/ITGB2/SGCA/DMD/SGCG/HLA-DOB/HLA-DQA2/LAMA2/SGCD/ITGAL/CD40LG/CD28/MYH11
KEGG_FOCAL_ADHESION	KEGG_FOCAL_ADHESION	100	-0.382596	-1.79258	0.000518487	0.00329758	0.0021831	2786	tags=51%, list=28%, signal=37%	LAMA4/PDGFD/VAV3/PIK3R1/COL6A2/VEGFC/ITGB7/COL1A1/ITGA1/VWF/PDGFRB/PAK3/FLT4/AKT3/COL4A4/COL1A2/COL5A2/CCND2/FYN/MYL9/MAPK10/COL6A3/COL3A1/THBS2/COL6A6/PIK3CD/ITGA7/PIK3CG/PDGFRA/ITGA9/FLNC/KDR/THBS1/ITGA8/COL4A6/TNR/PARVG/LAMA2/TNN/LAMB4/ITGA4/VEGFD/HGF/MYLK/PIK3R5/BCL2/THBS4/TNXB/RELN/PRKCB/IGF1
KEGG_DNA_REPLICATION	KEGG_DNA_REPLICATION	25	0.558108	2.17333	0.000603904	0.00369311	0.00244496	4115	tags=92%, list=41%, signal=55%	POLD2/MCM4/POLA2/MCM7/RPA3/MCM2/RFC4/FEN1/MCM3/POLE2/LIG1/POLE4/RFC2/POLD4/PCNA/POLD1/RFC5/MCM5/PRIM2/RNASEH2C/SSBP1/DNA2/POLE
KEGG_ALLOGRAFT_REJECTION	KEGG_ALLOGRAFT_REJECTION	18	-0.63295	-2.0559	0.000647895	0.00381538	0.00252591	2630	tags=83%, list=26%, signal=62%	HLA-DOA/HLA-DPB1/PRF1/HLA-DRA/HLA-DPA1/FASLG/HLA-DMB/IL10/CD86/CD80/IL12B/HLA-DOB/HLA-DQA2/CD40LG/CD28
KEGG_LEUKOCYTE_TRANSENDOTHELIAL_MIGRATION	KEGG_LEUKOCYTE_TRANSENDOTHELIAL_MIGRATION	55	-0.464935	-1.93222	0.000868188	0.00493007	0.00326386	2658	tags=56%, list=26%, signal=42%	VAV3/CLDN5/PIK3R1/CLDN15/RAPGEF4/CLDN11/THY1/MYL9/NCF2/MMP2/NCF4/PLCG2/JAM3/PECAM1/PIK3CD/ITGB2/PIK3CG/CDH5/ITGAM/JAM2/CYBB/CXCR4/ITGA4/TXK/PIK3R5/ITGAL/NCF1/RHOH/CXCL12/PRKCB/ITK
KEGG_PPAR_SIGNALING_PATHWAY	KEGG_PPAR_SIGNALING_PATHWAY	28	-0.537768	-1.95136	0.00124423	0.00659443	0.00436572	1345	tags=46%, list=13%, signal=40%	CPT1C/FABP3/ACOX2/ACSL6/CYP4A11/SLC27A6/SORBS1/OLR1/LPL/FABP4/CD36/PLIN1/ADIPOQ
KEGG_CELL_CYCLE	KEGG_CELL_CYCLE	71	0.356448	1.85074	0.0012084	0.00659443	0.00436572	2533	tags=41%, list=25%, signal=31%	SMC1B/E2F1/CDC45/PKMYT1/CDC20/CDC25C/CCNB2/CDC25B/PTTG1/GADD45G/TTK/CCNB1/PLK1/CDK1/CCNA2/ANAPC11/MAD2L1/MCM4/SFN/ORC6/BUB1/MCM7/ORC1/MCM2/CDC6/CHEK1/BUB1B/MCM3/ESPL1
KEGG_TOLL_LIKE_RECEPTOR_SIGNALING_PATHWAY	KEGG_TOLL_LIKE_RECEPTOR_SIGNALING_PATHWAY	39	-0.488616	-1.91333	0.00157336	0.00784694	0.00519493	2711	tags=56%, list=27%, signal=41%	MAP3K8/PIK3R1/CD14/TLR1/AKT3/TLR6/LY96/CCL5/MAPK10/TLR4/CD86/CD80/TLR7/CCL4/CCL3/PIK3CD/IL12B/IL6/PIK3CG/CTSK/TLR8/PIK3R5
KEGG_SYSTEMIC_LUPUS_ERYTHEMATOSUS	KEGG_SYSTEMIC_LUPUS_ERYTHEMATOSUS	58	0.365621	1.77246	0.00157926	0.00784694	0.00519493	1375	tags=41%, list=14%, signal=36%	C8G/H2BC7/H2AW/H2BC9/H2BC18/H4C5/H2BC17/H2BU1/H4C14/H2AC8/H2BC4/H2BC11/H2BC15/H2BC8/H3C10/H4C9/H2AC20/H3C6/H2BC21/H2BC5/H2AC11/H2BC12/H2AX/SNRPB
KEGG_GRAFT_VERSUS_HOST_DISEASE	KEGG_GRAFT_VERSUS_HOST_DISEASE	17	-0.616489	-1.98117	0.00172563	0.00831439	0.0055044	2630	tags=82%, list=26%, signal=61%	HLA-DOA/HLA-DPB1/KLRD1/PRF1/HLA-DRA/HLA-DPA1/FASLG/HLA-DMB/CD86/CD80/IL6/HLA-DOB/HLA-DQA2/CD28
KEGG_REGULATION_OF_ACTIN_CYTOSKELETON	KEGG_REGULATION_OF_ACTIN_CYTOSKELETON	108	-0.361103	-1.70536	0.00185704	0.00868438	0.00574934	2797	tags=44%, list=28%, signal=33%	WASF1/SSH2/BDKRB1/PDGFD/VAV3/PIK3R1/FGF1/ITGB7/BDKRB2/ITGA1/CD14/MRAS/PDGFRB/FGD1/F2R/PAK3/PIP4K2A/FGF18/CYFIP2/FGFR1/MYL9/CHRM5/FGD3/MYH10/TIAM1/ITGAX/INSRR/PIK3CD/ITGAD/ITGA7/ITGB2/PIK3CG/PDGFRA/ITGA9/FGF9/ITGAM/CHRM4/ITGA8/WAS/ITGA4/ARHGEF6/NCKAP1L/MYLK/PIK3R5/ITGAL/FGF10/FGF7/CHRM2
KEGG_RETINOL_METABOLISM	KEGG_RETINOL_METABOLISM	16	-0.606803	-1.92792	0.00214228	0.00973209	0.00644296	1067	tags=44%, list=11%, signal=39%	CYP4A11/UGT2B15/ALDH1A2/ADH4/CYP3A4/ADH1B/UGT2B17
KEGG_NATURAL_KILLER_CELL_MEDIATED_CYTOTOXICITY	KEGG_NATURAL_KILLER_CELL_MEDIATED_CYTOTOXICITY	64	-0.408861	-1.76697	0.00241767	0.010678	0.00706921	2836	tags=48%, list=28%, signal=35%	ICAM2/CD244/NFATC3/VAV3/PIK3R1/KLRD1/PRF1/HCST/FASLG/FYN/FCER1G/TYROBP/PLCG2/NFATC1/LCK/NFATC2/PIK3CD/LCP2/ITGB2/PIK3CG/CSF2/KLRK1/CD247/PIK3R5/ITGAL/ZAP70/SH2D1A/CHP2/NCR3/CD48/PRKCB
KEGG_ECM_RECEPTOR_INTERACTION	KEGG_ECM_RECEPTOR_INTERACTION	52	-0.439777	-1.80741	0.00271061	0.0116483	0.00771156	2601	tags=62%, list=26%, signal=46%	COL6A2/ITGB7/COL1A1/ITGA1/VWF/SV2A/COL4A4/COL1A2/HSPG2/SDC2/COL5A2/COL6A3/COL3A1/THBS2/COL6A6/SV2C/ITGA7/ITGA9/THBS1/ITGA8/COL4A6/TNR/LAMA2/TNN/LAMB4/ITGA4/THBS4/TNXB/GP5/GP1BA/RELN/CD36
KEGG_ALZHEIMERS_DISEASE	KEGG_ALZHEIMERS_DISEASE	112	0.301467	1.66176	0.00294405	0.0123185	0.00815525	4402	tags=68%, list=43%, signal=39%	GRIN1/CALML5/CALML6/COX6B2/ATP5F1D/NDUFS6/SDHA/NDUFB8/BAD/UQCR10/COX5B/NDUFB7/NDUFA3/CACNA1F/NDUFS8/ATP5MC1/CYC1/COX8A/NDUFS7/COX6A1/COX5A/UQCRQ/GAPDH/COX6C/NDUFV2/MT-CO2/PLCB3/COX6B1/UQCRHL/NDUFB10/ATP5F1E/NDUFB9/COX7B/HSD17B10/PSENEN/NDUFA4L2/COX4I1/ATP5PD/UQCR11/NDUFS2/ATP5PO/APH1A/NDUFV1/ATP5MC2/NDUFAB1/CDK5/CAPN1/NDUFA9/NDUFB2/NDUFA1/COX7A2/MT-CO3/NDUFB4/NDUFB3/NDUFC1/NDUFS3/NDUFB1/UQCRC1/UQ…
KEGG_PROTEASOME	KEGG_PROTEASOME	35	0.437401	1.87093	0.0033527	0.0136687	0.00904913	5450	tags=94%, list=54%, signal=44%	SEM1/PSMD4/PSMB4/PSMB3/PSMB9/PSMB8/PSMA7/PSMB6/PSME2/PSMB7/POMP/PSMC5/PSMA1/PSMD13/PSMB1/PSME1/PSMD3/PSMD2/PSMA6/PSMB10/PSMA4/PSMC3/PSMA3/PSMB5/PSMB2/PSMD11/PSMF1/PSMD14/PSMC4/PSMC2/PSMD8/PSMC6/PSMA5
KEGG_TYPE_II_DIABETES_MELLITUS	KEGG_TYPE_II_DIABETES_MELLITUS	24	-0.546938	-1.87758	0.00345704	0.0137417	0.00909747	2635	tags=62%, list=26%, signal=46%	PIK3R1/CACNA1A/CACNA1E/CACNA1G/MAPK10/SOCS2/SOCS3/CACNA1B/PIK3CD/PIK3CG/PIK3R5/SLC2A4/HK3/SLC2A2/ADIPOQ
KEGG_HYPERTROPHIC_CARDIOMYOPATHY_HCM	KEGG_HYPERTROPHIC_CARDIOMYOPATHY_HCM	40	-0.449281	-1.76383	0.00671997	0.0260604	0.0172528	2654	tags=60%, list=26%, signal=44%	CACNA1D/CACNB4/MYL3/ITGB7/RYR2/TTN/CACNA2D3/ITGA1/CACNB2/CACNA2D1/SLC8A1/TGFB3/ITGA7/IL6/ITGA9/SGCA/DMD/SGCG/ITGA8/LAMA2/ITGA4/SGCD/IGF1/DES
KEGG_ABC_TRANSPORTERS	KEGG_ABC_TRANSPORTERS	24	-0.524691	-1.80121	0.00827741	0.0313359	0.0207454	856	tags=50%, list=8%, signal=46%	ABCC4/ABCA1/ABCC11/ABCA10/ABCG2/ABCB5/ABCA6/ABCB1/ABCA9/ABCC9/ABCD2/ABCA8
KEGG_MELANOMA	KEGG_MELANOMA	31	-0.474393	-1.78362	0.00875387	0.032369	0.0214293	2731	tags=55%, list=27%, signal=40%	PDGFD/PIK3R1/FGF1/MITF/PDGFRB/FGF18/FGFR1/AKT3/PIK3CD/PIK3CG/PDGFRA/FGF9/HGF/PIK3R5/FGF10/FGF7/IGF1
KEGG_FC_GAMMA_R_MEDIATED_PHAGOCYTOSIS	KEGG_FC_GAMMA_R_MEDIATED_PHAGOCYTOSIS	48	-0.42252	-1.73535	0.00986967	0.0348728	0.0230869	2955	tags=52%, list=29%, signal=37%	GAB2/CFL2/WASF1/VAV3/PIK3R1/DNM3/PLPP1/INPP5D/AKT3/WASF3/FCGR2A/PLPP3/FCGR2C/PLCG2/FCGR2B/PIK3CD/PIK3CG/AMPH/HCK/WAS/PIK3R5/DOCK2/NCF1/PTPRC/PRKCB
KEGG_GAP_JUNCTION	KEGG_GAP_JUNCTION	38	-0.430428	-1.68212	0.00978529	0.0348728	0.0230869	2965	tags=55%, list=29%, signal=39%	PLCB1/GJA1/GUCY1B1/PDGFD/ADCY3/TUBA1A/PDGFRB/ADCY2/TUBB1/GRM1/ADCY4/PRKG1/ADCY5/LPAR1/GUCY1A2/PDGFRA/ITPR1/GUCY1A1/ADCY1/HTR2A/PRKCB
KEGG_LONG_TERM_DEPRESSION	KEGG_LONG_TERM_DEPRESSION	28	-0.483563	-1.75467	0.0105746	0.0365515	0.0241983	1971	tags=50%, list=19%, signal=40%	GRM1/PRKG1/GRIA1/GUCY1A2/GRIA3/ITPR1/GUCY1A1/GRIA2/GNAO1/PLA2G5/NOS1/PLA2G2D/PRKCB/IGF1
KEGG_STARCH_AND_SUCROSE_METABOLISM	KEGG_STARCH_AND_SUCROSE_METABOLISM	19	-0.540717	-1.77938	0.0109247	0.0366882	0.0242888	975	tags=37%, list=10%, signal=33%	UGT2B15/PYGM/G6PC2/GBA3/HK3/G6PC1/UGT2B17
KEGG_BASE_EXCISION_REPAIR	KEGG_BASE_EXCISION_REPAIR	26	0.440427	1.72943	0.0110757	0.0366882	0.0242888	4115	tags=69%, list=41%, signal=41%	NTHL1/POLD2/HMGB1P1/NEIL3/FEN1/POLE2/LIG1/POLE4/POLD4/SMUG1/PCNA/POLB/POLD1/NEIL2/POLL/MPG/UNG/POLE
KEGG_TYPE_I_DIABETES_MELLITUS	KEGG_TYPE_I_DIABETES_MELLITUS	21	-0.540819	-1.81451	0.0115611	0.0375145	0.0248358	2630	tags=71%, list=26%, signal=53%	HLA-DOA/HLA-DPB1/PRF1/HLA-DRA/HLA-DPA1/FASLG/HLA-DMB/CPE/CD86/CD80/IL12B/HLA-DOB/HLA-DQA2/LTA/CD28
KEGG_AMINOACYL_TRNA_BIOSYNTHESIS	KEGG_AMINOACYL_TRNA_BIOSYNTHESIS	29	0.420297	1.70266	0.0120907	0.0384484	0.0254541	5884	tags=100%, list=58%, signal=42%	VARS1/CARS2/WARS1/TARS2/FARSB/VARS2/GARS1/DARS2/CARS1/YARS1/QARS1/KARS1/AARS1/EARS2/FARSA/SARS2/IARS2/PSTK/EPRS1/AARS2/TARS1/YARS2/RARS1/MTFMT/DARS1/MARS1/HARS2/FARS2/IARS1
KEGG_HOMOLOGOUS_RECOMBINATION	KEGG_HOMOLOGOUS_RECOMBINATION	16	0.511505	1.71457	0.0149065	0.0464731	0.0307667	3257	tags=69%, list=32%, signal=47%	RAD54L/RAD54B/EME1/RAD51/POLD2/SEM1/RPA3/XRCC2/POLD4/XRCC3/POLD1
KEGG_FC_EPSILON_RI_SIGNALING_PATHWAY	KEGG_FC_EPSILON_RI_SIGNALING_PATHWAY	37	-0.437699	-1.70646	0.0153941	0.0470704	0.0311621	2251	tags=46%, list=22%, signal=36%	INPP5D/AKT3/FYN/MAPK10/FCER1G/PLCG2/PIK3CD/LCP2/PIK3CG/CSF2/PLA2G5/PIK3R5/FCER1A/MS4A2/BTK/PLA2G2D/PRKCB
KEGG_RENIN_ANGIOTENSIN_SYSTEM	KEGG_RENIN_ANGIOTENSIN_SYSTEM	10	-0.639956	-1.72584	0.018606	0.0558181	0.0369534	1139	tags=50%, list=11%, signal=44%	ACE2/CPA3/AGTR1/CTSG/CMA1
KEGG_NOD_LIKE_RECEPTOR_SIGNALING_PATHWAY	KEGG_NOD_LIKE_RECEPTOR_SIGNALING_PATHWAY	28	-0.457402	-1.65974	0.0219661	0.0646781	0.042819	2552	tags=50%, list=25%, signal=38%	CARD8/TNFAIP3/NLRP1/CCL5/MAPK10/CCL11/PSTPIP1/IL6/NLRP3/NLRC4/NAIP/MEFV/CCL8/CCL13
KEGG_DRUG_METABOLISM_CYTOCHROME_P450	KEGG_DRUG_METABOLISM_CYTOCHROME_P450	26	-0.467454	-1.64455	0.0317903	0.0919029	0.0608427	1695	tags=38%, list=17%, signal=32%	CYP2C8/GSTM5/AOX1/FMO1/UGT2B15/FMO2/ADH4/CYP3A4/ADH1B/UGT2B17
KEGG_COMPLEMENT_AND_COAGULATION_CASCADES	KEGG_COMPLEMENT_AND_COAGULATION_CASCADES	37	0.352878	1.52423	0.0356723	0.101284	0.0670532	668	tags=30%, list=7%, signal=28%	C8G/FGG/CPB2/FGA/SERPINA1/F12/F5/C4BPB/SERPINC1/FGB/F7
KEGG_MISMATCH_REPAIR	KEGG_MISMATCH_REPAIR	14	0.501984	1.66495	0.03968	0.110686	0.073278	3927	tags=79%, list=39%, signal=48%	EXO1/POLD2/RPA3/RFC4/LIG1/RFC2/POLD4/PCNA/POLD1/RFC5/SSBP1
KEGG_RNA_POLYMERASE	KEGG_RNA_POLYMERASE	16	0.458953	1.53842	0.040792	0.111826	0.0740326	4910	tags=88%, list=48%, signal=45%	POLR2I/POLR2J/POLR2H/POLR2L/POLR2F/POLR1D/POLR1H/POLR2J3/POLR3G/POLR1C/POLR2E/POLR3K/POLR3C/POLR2G
KEGG_PATHWAYS_IN_CANCER	KEGG_PATHWAYS_IN_CANCER	165	-0.264835	-1.32948	0.049505	0.133412	0.0883228	2635	tags=36%, list=26%, signal=27%	PIK3R1/FGF1/VEGFC/FOXO1/TGFBR2/EPAS1/MITF/SMO/PDGFRB/FZD1/FASLG/FGF18/FGFR1/AKT3/COL4A4/NOS2/WNT10B/MAPK10/LEF1/ETS1/DCC/TRAF1/WNT1/MMP2/FZD4/CCNA1/PLCG2/PTCH2/CSF1R/WNT2/GLI3/GLI1/SPI1/PIK3CD/CSF2RA/TGFB3/AR/IL6/PIK3CG/PDGFRA/FGF9/RUNX1T1/ZBTB16/COL4A6/CSF3R/FLT3/LAMA2/KIT/LAMB4/RET/VEGFD/HGF/PIK3R5/BCL2/WNT9B/FGF10/FGF7/PRKCB/IGF1
KEGG_STEROID_BIOSYNTHESIS	KEGG_STEROID_BIOSYNTHESIS	12	0.527681	1.64673	0.0504787	0.133768	0.0885591	3565	tags=83%, list=35%, signal=54%	EBP/TM7SF2/DHCR7/HSD17B7/FDFT1/NSDHL/CYP51A1/MSMO1/CYP27B1/DHCR24
KEGG_ARRHYTHMOGENIC_RIGHT_VENTRICULAR_CARDIOMYOPATHY_ARVC	KEGG_ARRHYTHMOGENIC_RIGHT_VENTRICULAR_CARDIOMYOPATHY_ARVC	40	-0.376849	-1.47947	0.0540123	0.140786	0.0932051	2936	tags=52%, list=29%, signal=37%	CACNA1D/GJA1/CACNB4/ITGB7/RYR2/CACNA2D3/ITGA1/CACNB2/LEF1/CACNA2D1/SLC8A1/ITGA7/ITGA9/SGCA/DMD/SGCG/ITGA8/LAMA2/ITGA4/SGCD/DES
KEGG_ARGININE_AND_PROLINE_METABOLISM	KEGG_ARGININE_AND_PROLINE_METABOLISM	32	0.358385	1.4905	0.059709	0.152472	0.100941	2043	tags=41%, list=20%, signal=33%	CPS1/CKM/PYCR3/PRODH/AOC1/ACY1/ASS1/NAGS/CKMT1B/CKMT1A/PYCR1/GAMT/ASL
KEGG_HEDGEHOG_SIGNALING_PATHWAY	KEGG_HEDGEHOG_SIGNALING_PATHWAY	26	-0.419989	-1.47757	0.0604134	0.152472	0.100941	2927	tags=65%, list=29%, signal=47%	BMP8B/GLI2/PTCH1/WNT2B/BMP8A/SMO/BMP6/WNT10B/WNT1/PTCH2/RAB23/GAS1/WNT2/GLI3/GLI1/DHH/WNT9B
KEGG_METABOLISM_OF_XENOBIOTICS_BY_CYTOCHROME_P450	KEGG_METABOLISM_OF_XENOBIOTICS_BY_CYTOCHROME_P450	26	-0.408899	-1.43855	0.0763116	0.18667	0.123582	1695	tags=31%, list=17%, signal=26%	CYP2C8/GSTM5/UGT2B15/CYP1B1/ADH4/CYP3A4/ADH1B/UGT2B17
KEGG_TGF_BETA_SIGNALING_PATHWAY	KEGG_TGF_BETA_SIGNALING_PATHWAY	40	-0.362806	-1.42434	0.0756173	0.18667	0.123582	3215	tags=55%, list=32%, signal=38%	SMAD7/RBL2/ID3/TGFBR1/BMPR2/BMP8B/ZFYVE16/BMP8A/CHRD/TGFBR2/LTBP1/ACVRL1/BMP6/GDF6/THBS2/ACVR1C/INHBA/ID4/TGFB3/THBS1/DCN/THBS4
KEGG_RNA_DEGRADATION	KEGG_RNA_DEGRADATION	35	0.329283	1.40847	0.0830946	0.197195	0.130549	6479	tags=97%, list=64%, signal=35%	EXOSC4/EXOSC5/LSM7/LSM4/LSM2/HSPD1/ENO2/ENO1/LSM5/DCPS/EXOSC7/EXOSC1/LSM3/EXOSC2/SKIV2L/EXOSC8/CNOT3/EXOSC3/HSPA9/WDR61/LSM1/PATL1/PNPT1/EDC3/CNOT9/LSM8/PARN/C1D/LSM6/CNOT10/DCP2/TTC37/DCP1A/PAPOLG
KEGG_MAPK_SIGNALING_PATHWAY	KEGG_MAPK_SIGNALING_PATHWAY	121	-0.268588	-1.29442	0.0824873	0.197195	0.130549	2606	tags=39%, list=26%, signal=29%	MAP3K12/FGF1/CACNA1H/ARRB2/TGFBR2/CACNA2D3/CACNA1A/CD14/RASGRP3/MRAS/PDGFRB/CACNA1E/FASLG/NTF3/FGF18/FGFR1/AKT3/CACNA1G/MAP3K3/CACNB2/MAPK10/NGF/CACNA2D1/NR4A1/DUSP1/IL1R1/CACNA1B/RASGRF2/NFATC2/CACNA1I/NTRK2/TGFB3/PDGFRA/FGF9/FLNC/MEF2C/PLA2G5/PTPN7/PTPN5/RASGRP4/PLA2G2D/MAP4K1/FGF10/CHP2/FGF7/PRKCB/RASGRP2
KEGG_ACUTE_MYELOID_LEUKEMIA	KEGG_ACUTE_MYELOID_LEUKEMIA	31	-0.385145	-1.44807	0.0880121	0.205793	0.136242	2352	tags=45%, list=23%, signal=35%	STAT5B/PIK3R1/PIM2/AKT3/LEF1/CCNA1/SPI1/PIK3CD/PIK3CG/RUNX1T1/ZBTB16/FLT3/KIT/PIK3R5
KEGG_NUCLEOTIDE_EXCISION_REPAIR	KEGG_NUCLEOTIDE_EXCISION_REPAIR	28	0.332053	1.34091	0.104839	0.241585	0.159937	5627	tags=82%, list=56%, signal=37%	POLD2/RPA3/RFC4/POLE2/LIG1/POLE4/RFC2/POLD4/PCNA/POLD1/RFC5/CETN2/POLE/MNAT1/CDK7/RBX1/DDB2/CUL4A/ERCC1/RAD23A/ERCC2/RFC3/POLD3
KEGG_ALDOSTERONE_REGULATED_SODIUM_REABSORPTION	KEGG_ALDOSTERONE_REGULATED_SODIUM_REABSORPTION	23	-0.402981	-1.37574	0.113965	0.258863	0.171375	1324	tags=35%, list=13%, signal=30%	PIK3CD/HSD11B1/PIK3CG/ATP1A4/PIK3R5/ATP1A2/PRKCB/IGF1
KEGG_ALANINE_ASPARTATE_AND_GLUTAMATE_METABOLISM	KEGG_ALANINE_ASPARTATE_AND_GLUTAMATE_METABOLISM	18	0.379847	1.34434	0.117048	0.262122	0.173534	2314	tags=44%, list=23%, signal=34%	CPS1/AGXT/GPT/ASS1/GAD1/ACY3/ASL/GPT2
KEGG_WNT_SIGNALING_PATHWAY	KEGG_WNT_SIGNALING_PATHWAY	66	-0.295895	-1.29501	0.127248	0.281005	0.186034	2075	tags=30%, list=20%, signal=24%	CCND2/WNT10B/MAPK10/PRICKLE1/LEF1/PRICKLE2/DKK2/WNT1/FZD4/NFATC1/NFATC2/WNT2/SOX17/SFRP2/DAAM2/WNT9B/SFRP4/CHP2/SFRP1/PRKCB
KEGG_PROTEIN_EXPORT	KEGG_PROTEIN_EXPORT	15	0.408415	1.35477	0.134177	0.292249	0.193478	5648	tags=93%, list=56%, signal=41%	SEC61G/HSPA5/SRPRB/SEC61B/SEC11C/SEC61A1/SRP9/SPCS1/SRP68/IMMP1L/SPCS2/IMMP2L/OXA1L/SEC11A
KEGG_GALACTOSE_METABOLISM	KEGG_GALACTOSE_METABOLISM	12	-0.467225	-1.35049	0.139456	0.299641	0.198372	645	tags=25%, list=6%, signal=23%	G6PC2/HK3/G6PC1
KEGG_STEROID_HORMONE_BIOSYNTHESIS	KEGG_STEROID_HORMONE_BIOSYNTHESIS	17	-0.425144	-1.36625	0.141694	0.300391	0.198869	1308	tags=41%, list=13%, signal=36%	HSD17B6/HSD11B1/UGT2B15/CYP19A1/CYP1B1/CYP3A4/UGT2B17
KEGG_DRUG_METABOLISM_OTHER_ENZYMES	KEGG_DRUG_METABOLISM_OTHER_ENZYMES	18	-0.416003	-1.35123	0.151067	0.313967	0.207856	975	tags=22%, list=10%, signal=20%	UGT2B15/CES1/CYP3A4/UGT2B17
KEGG_OOCYTE_MEIOSIS	KEGG_OOCYTE_MEIOSIS	55	0.254298	1.22078	0.152047	0.313967	0.207856	1946	tags=31%, list=19%, signal=25%	SMC1B/CALML5/CALML6/PKMYT1/CDC20/CDC25C/CCNB2/AURKA/PTTG1/CCNB1/PLK1/CDK1/ANAPC11/MAD2L1/SGO1/BUB1/FBXO43
KEGG_GLUTATHIONE_METABOLISM	KEGG_GLUTATHIONE_METABOLISM	27	0.318587	1.26094	0.163043	0.332358	0.220032	3883	tags=67%, list=38%, signal=41%	GPX2/GSTO2/OPLAH/RRM2/MGST1/GGCT/GPX4/GSS/GSTP1/IDH2/MGST3/MGST2/G6PD/SMS/GSTK1/GGT7/GSTO1/GPX1
KEGG_AXON_GUIDANCE	KEGG_AXON_GUIDANCE	74	-0.277574	-1.23134	0.171983	0.346144	0.229158	2254	tags=34%, list=22%, signal=26%	PAK3/EPHB1/FYN/EFNB3/LRRC4C/DCC/PLXNC1/ROBO1/UNC5C/NFATC1/NFATC2/ROBO2/SEMA5A/SEMA6D/EPHA3/CXCR4/DPYSL5/UNC5D/SEMA3G/SLIT2/EPHA5/SEMA3D/CXCL12/CHP2/SLIT3
KEGG_VEGF_SIGNALING_PATHWAY	KEGG_VEGF_SIGNALING_PATHWAY	40	-0.323161	-1.2687	0.174383	0.346586	0.229451	1514	tags=28%, list=15%, signal=23%	PLCG2/NFATC1/NFATC2/PIK3CD/PIK3CG/KDR/PLA2G5/PIK3R5/PLA2G2D/CHP2/PRKCB
KEGG_BASAL_CELL_CARCINOMA	KEGG_BASAL_CELL_CARCINOMA	27	-0.353827	-1.26682	0.178233	0.349866	0.231622	3135	tags=59%, list=31%, signal=41%	APC/FZD7/GLI2/PTCH1/WNT2B/SMO/FZD1/WNT10B/LEF1/WNT1/FZD4/PTCH2/WNT2/GLI3/GLI1/WNT9B
KEGG_GLYCOLYSIS_GLUCONEOGENESIS	KEGG_GLYCOLYSIS_GLUCONEOGENESIS	30	-0.341569	-1.26685	0.183486	0.355784	0.235541	909	tags=20%, list=9%, signal=18%	ALDOB/G6PC2/HK3/ADH4/G6PC1/ADH1B
KEGG_VIBRIO_CHOLERAE_INFECTION	KEGG_VIBRIO_CHOLERAE_INFECTION	29	0.299796	1.2145	0.19774	0.378803	0.25078	621	tags=10%, list=6%, signal=10%	MUC2/ATP6V0A4/ATP6V1C2
KEGG_GLYCOSAMINOGLYCAN_BIOSYNTHESIS_CHONDROITIN_SULFATE	KEGG_GLYCOSAMINOGLYCAN_BIOSYNTHESIS_CHONDROITIN_SULFATE	11	-0.444797	-1.23737	0.208621	0.394889	0.261429	2649	tags=55%, list=26%, signal=40%	CHSY1/CSGALNACT2/UST/XYLT1/DSE/CHSY3
KEGG_FATTY_ACID_METABOLISM	KEGG_FATTY_ACID_METABOLISM	18	-0.385868	-1.25334	0.215107	0.398418	0.263765	1345	tags=39%, list=13%, signal=34%	ACADM/ALDH1B1/CPT1C/ACSL6/CYP4A11/ADH4/ADH1B
KEGG_GLYCINE_SERINE_AND_THREONINE_METABOLISM	KEGG_GLYCINE_SERINE_AND_THREONINE_METABOLISM	14	0.37322	1.23787	0.215496	0.398418	0.263765	1918	tags=50%, list=19%, signal=41%	AGXT/GCAT/GNMT/PSAT1/PHGDH/GLDC/GAMT
KEGG_PHOSPHATIDYLINOSITOL_SIGNALING_SYSTEM	KEGG_PHOSPHATIDYLINOSITOL_SIGNALING_SYSTEM	38	-0.308346	-1.20502	0.229483	0.4194	0.277657	3130	tags=47%, list=31%, signal=33%	PIKFYVE/INPP5B/PLCB1/INPP4A/ITPKB/DGKI/PIK3R1/SYNJ1/INPP5D/PIP4K2A/PLCG2/PLCD4/PIK3CD/PIK3CG/ITPR1/DGKB/PIK3R5/PRKCB
KEGG_GLYCOSAMINOGLYCAN_BIOSYNTHESIS_HEPARAN_SULFATE	KEGG_GLYCOSAMINOGLYCAN_BIOSYNTHESIS_HEPARAN_SULFATE	12	-0.419363	-1.21215	0.234694	0.424049	0.280734	3045	tags=58%, list=30%, signal=41%	NDST1/EXTL2/NDST2/XYLT1/HS6ST3/HS6ST2/HS3ST2
KEGG_TRYPTOPHAN_METABOLISM	KEGG_TRYPTOPHAN_METABOLISM	16	-0.38591	-1.2261	0.24065	0.425149	0.281462	2337	tags=50%, list=23%, signal=39%	ALDH1B1/IL4I1/TDO2/AOX1/INMT/CYP1B1/KMO/IDO2
KEGG_TASTE_TRANSDUCTION	KEGG_TASTE_TRANSDUCTION	10	-0.452433	-1.22013	0.240271	0.425149	0.281462	2465	tags=70%, list=24%, signal=53%	CACNA1A/GNB3/ADCY4/CACNA1B/GNG13/PDE1A/KCNB1
KEGG_AMYOTROPHIC_LATERAL_SCLEROSIS_ALS	KEGG_AMYOTROPHIC_LATERAL_SCLEROSIS_ALS	31	-0.315734	-1.18709	0.253414	0.437966	0.289948	2317	tags=35%, list=23%, signal=27%	TNFRSF1B/NEFM/PRPH/PRPH2/GRIA1/NEFL/GRIA2/NEFH/NOS1/BCL2/CHP2
KEGG_MELANOGENESIS	KEGG_MELANOGENESIS	45	-0.289822	-1.17144	0.253333	0.437966	0.289948	2799	tags=51%, list=28%, signal=37%	FZD7/PLCB1/WNT2B/KITLG/ADCY3/EDN1/MITF/FZD1/ADCY2/DCT/WNT10B/LEF1/ADCY4/WNT1/ADCY5/FZD4/WNT2/GNAO1/ADCY1/KIT/EDNRB/WNT9B/PRKCB
KEGG_CITRATE_CYCLE_TCA_CYCLE	KEGG_CITRATE_CYCLE_TCA_CYCLE	15	0.3509	1.16398	0.258228	0.441486	0.292278	6580	tags=100%, list=65%, signal=35%	SDHA/MDH2/FH/IDH3G/IDH2/IDH3B/SUCLG1/IDH1/PDHA1/SDHC/SUCLG2/SDHB/MDH1/CS/ACLY
KEGG_GLIOMA	KEGG_GLIOMA	32	-0.311965	-1.17794	0.266871	0.45141	0.298848	1514	tags=22%, list=15%, signal=19%	PLCG2/PIK3CD/PIK3CG/PDGFRA/PIK3R5/PRKCB/IGF1
KEGG_O_GLYCAN_BIOSYNTHESIS	KEGG_O_GLYCAN_BIOSYNTHESIS	12	-0.398713	-1.15246	0.29932	0.495748	0.328201	1932	tags=42%, list=19%, signal=34%	GALNT17/GCNT4/GALNT13/GALNT16/GALNT15
KEGG_ONE_CARBON_POOL_BY_FOLATE	KEGG_ONE_CARBON_POOL_BY_FOLATE	10	0.387274	1.1254	0.29927	0.495748	0.328201	3087	tags=50%, list=30%, signal=35%	ALDH1L1/MTHFS/ATIC/SHMT2/TYMS
KEGG_SPHINGOLIPID_METABOLISM	KEGG_SPHINGOLIPID_METABOLISM	18	0.323849	1.14615	0.305344	0.500512	0.331355	1453	tags=22%, list=14%, signal=19%	NEU4/DEGS2/PLPP2/GAL3ST1
KEGG_FRUCTOSE_AND_MANNOSE_METABOLISM	KEGG_FRUCTOSE_AND_MANNOSE_METABOLISM	19	0.314246	1.1323	0.320802	0.510075	0.337686	2794	tags=53%, list=28%, signal=38%	ALDOA/GMDS/HK2/ALDOC/PFKFB4/GFUS/PHPT1/TPI1/GMPPA/PFKP
KEGG_PENTOSE_PHOSPHATE_PATHWAY	KEGG_PENTOSE_PHOSPHATE_PATHWAY	15	0.338262	1.12206	0.318987	0.510075	0.337686	3484	tags=60%, list=34%, signal=39%	ALDOA/ALDOC/PGLS/PFKP/TKT/GPI/RPIA/TALDO1/G6PD
KEGG_PROGESTERONE_MEDIATED_OOCYTE_MATURATION	KEGG_PROGESTERONE_MEDIATED_OOCYTE_MATURATION	45	-0.274376	-1.10901	0.315556	0.510075	0.337686	2635	tags=38%, list=26%, signal=28%	PIK3R1/ADCY3/CPEB1/ADCY2/AKT3/MAPK10/ADCY4/ADCY5/CCNA1/PDE3A/PIK3CD/PIK3CG/PDE3B/ADCY1/PGR/PIK3R5/IGF1
KEGG_MTOR_SIGNALING_PATHWAY	KEGG_MTOR_SIGNALING_PATHWAY	22	-0.330123	-1.11973	0.336026	0.528991	0.350209	1324	tags=41%, list=13%, signal=36%	ULK2/PIK3R1/VEGFC/AKT3/PIK3CD/PIK3CG/VEGFD/PIK3R5/IGF1
KEGG_COLORECTAL_CANCER	KEGG_COLORECTAL_CANCER	28	-0.299915	-1.08828	0.353968	0.551774	0.365292	2635	tags=39%, list=26%, signal=29%	PIK3R1/TGFBR2/AKT3/MAPK10/LEF1/DCC/PIK3CD/TGFB3/PIK3CG/PIK3R5/BCL2
KEGG_EPITHELIAL_CELL_SIGNALING_IN_HELICOBACTER_PYLORI_INFECTION	KEGG_EPITHELIAL_CELL_SIGNALING_IN_HELICOBACTER_PYLORI_INFECTION	31	-0.285998	-1.07529	0.365706	0.564536	0.373741	2019	tags=29%, list=20%, signal=23%	CCL5/MAPK10/ATP6V1G2/PLCG2/JAM3/CXCR1/ATP6V0D2/JAM2/CXCR2
KEGG_LYSINE_DEGRADATION	KEGG_LYSINE_DEGRADATION	23	0.281417	1.0702	0.37467	0.567358	0.375609	7285	tags=100%, list=72%, signal=28%	BBOX1/KMT5C/ECHS1/PLOD3/NSD2/EHMT2/SUV39H1/PLOD1/KMT5A/ACAT2/DOT1L/GCDH/NSD3/ALDH7A1/SUV39H2/TMLHE/SETD1A/SETD2/NSD1/SETDB2/AASS/SETD7/ALDH1B1
KEGG_INSULIN_SIGNALING_PATHWAY	KEGG_INSULIN_SIGNALING_PATHWAY	65	-0.244234	-1.0618	0.371148	0.567358	0.375609	2290	tags=28%, list=23%, signal=22%	ACACB/INPP5D/AKT3/MAPK10/SOCS2/SOCS3/PRKAR2B/PDE3A/PIK3CD/PIK3CG/PDE3B/PYGM/SORBS1/G6PC2/PIK3R5/SLC2A4/HK3/G6PC1
KEGG_ARACHIDONIC_ACID_METABOLISM	KEGG_ARACHIDONIC_ACID_METABOLISM	20	-0.317114	-1.05165	0.395659	0.587473	0.388926	1772	tags=40%, list=17%, signal=33%	HPGDS/CYP2C8/CYP2U1/GPX3/CYP4A11/PLA2G5/ALOX15/PLA2G2D
KEGG_P53_SIGNALING_PATHWAY	KEGG_P53_SIGNALING_PATHWAY	44	0.23371	1.04584	0.394495	0.587473	0.388926	1619	tags=27%, list=16%, signal=23%	TP53AIP1/TP73/CCNB2/BBC3/GADD45G/GTSE1/STEAP3/SERPINB5/CCNB1/CDK1/RRM2/SFN
KEGG_GLYCOSPHINGOLIPID_BIOSYNTHESIS_LACTO_AND_NEOLACTO_SERIES	KEGG_GLYCOSPHINGOLIPID_BIOSYNTHESIS_LACTO_AND_NEOLACTO_SERIES	13	0.321328	1.03309	0.399038	0.587473	0.388926	4209	tags=77%, list=42%, signal=45%	FUT3/FUT6/B3GNT3/B3GNT4/B4GALT3/FUT2/FUT1/B3GNT5/B4GALT2/GCNT2
KEGG_PORPHYRIN_AND_CHLOROPHYLL_METABOLISM	KEGG_PORPHYRIN_AND_CHLOROPHYLL_METABOLISM	18	-0.320646	-1.0415	0.415435	0.606002	0.401193	975	tags=17%, list=10%, signal=15%	UGT2B15/ALAS2/UGT2B17
KEGG_CARDIAC_MUSCLE_CONTRACTION	KEGG_CARDIAC_MUSCLE_CONTRACTION	42	0.225984	1.00595	0.426087	0.615889	0.407739	2673	tags=43%, list=26%, signal=32%	TNNI3/COX6B2/UQCR10/COX5B/CACNA1F/CYC1/COX8A/COX6A1/COX5A/UQCRQ/COX6C/MT-CO2/COX6B1/ATP1B1/UQCRHL/COX7B/COX4I1/UQCR11
KEGG_PEROXISOME	KEGG_PEROXISOME	43	0.225093	1.00252	0.456193	0.653466	0.432616	5621	tags=84%, list=55%, signal=37%	AGXT/XDH/PMVK/DECR2/SLC27A2/PEX11G/PRDX5/PEX16/MVK/ACOT8/IDH2/PXMP2/PAOX/PEX10/GSTK1/GNPAT/ECH1/ACOX3/PECR/HMGCL/PEX11B/PXMP4/ABCD1/IDH1/PEX19/NUDT19/PEX7/PHYH/PEX11A/CRAT/ACSL3/PEX13/PEX26/DHRS4/ACAA1/PEX14
KEGG_APOPTOSIS	KEGG_APOPTOSIS	46	-0.240058	-0.977235	0.48737	0.682326	0.451722	2338	tags=28%, list=23%, signal=22%	ATM/IL3RA/FASLG/AKT3/NGF/PRKAR2B/IL1R1/PIK3CD/PIK3CG/PIK3R5/BCL2/CSF2RB/CHP2
KEGG_PROSTATE_CANCER	KEGG_PROSTATE_CANCER	44	-0.242995	-0.975623	0.491852	0.682326	0.451722	2731	tags=34%, list=27%, signal=25%	PDGFD/PIK3R1/FOXO1/PDGFRB/FGFR1/AKT3/LEF1/INSRR/PIK3CD/AR/PIK3CG/PDGFRA/PIK3R5/BCL2/IGF1
KEGG_CYTOSOLIC_DNA_SENSING_PATHWAY	KEGG_CYTOSOLIC_DNA_SENSING_PATHWAY	15	-0.313817	-0.971598	0.489292	0.682326	0.451722	2019	tags=27%, list=20%, signal=21%	CCL5/CCL4/IL6/IL33
KEGG_NON_SMALL_CELL_LUNG_CANCER	KEGG_NON_SMALL_CELL_LUNG_CANCER	24	-0.281831	-0.967495	0.493506	0.682326	0.451722	1514	tags=21%, list=15%, signal=18%	PLCG2/PIK3CD/PIK3CG/PIK3R5/PRKCB
KEGG_SELENOAMINO_ACID_METABOLISM	KEGG_SELENOAMINO_ACID_METABOLISM	14	0.291646	0.967313	0.503632	0.684423	0.45311	7179	tags=100%, list=71%, signal=29%	AHCY/BUD23/GGT7/LCMT1/METTL2B/CTH/SEPHS2/SCLY/HEMK1/MARS1/SEPHS1/AHCYL1/GGT5/PAPSS2
KEGG_PRION_DISEASES	KEGG_PRION_DISEASES	17	-0.299711	-0.963161	0.503257	0.684423	0.45311	2415	tags=59%, list=24%, signal=45%	C1QB/C1QC/C1QA/EGR1/FYN/NCAM1/CCL5/NCAM2/IL6/C7
KEGG_SMALL_CELL_LUNG_CANCER	KEGG_SMALL_CELL_LUNG_CANCER	38	-0.244489	-0.955464	0.522796	0.704446	0.466366	2160	tags=39%, list=21%, signal=31%	LAMB1/COL4A1/LAMA4/PIK3R1/AKT3/COL4A4/NOS2/TRAF1/PIK3CD/PIK3CG/COL4A6/LAMA2/LAMB4/PIK3R5/BCL2
KEGG_ETHER_LIPID_METABOLISM	KEGG_ETHER_LIPID_METABOLISM	14	-0.308907	-0.923914	0.55348	0.739524	0.489589	2264	tags=50%, list=22%, signal=39%	PLPP1/ENPP2/PLPP3/PLA2G7/PLA2G5/ENPP6/PLA2G2D
KEGG_OLFACTORY_TRANSDUCTION	KEGG_OLFACTORY_TRANSDUCTION	15	-0.291944	-0.90388	0.566722	0.750906	0.497124	2980	tags=53%, list=29%, signal=38%	OR51E1/ADCY3/ARRB2/GRK3/OR51E2/PRKG1/CNGA3/CLCA4
KEGG_THYROID_CANCER	KEGG_THYROID_CANCER	15	0.263577	0.874321	0.617722	0.811717	0.537383	52	tags=7%, list=1%, signal=7%	NTRK1
KEGG_UBIQUITIN_MEDIATED_PROTEOLYSIS	KEGG_UBIQUITIN_MEDIATED_PROTEOLYSIS	68	0.177339	0.901016	0.638596	0.83086	0.550056	6517	tags=88%, list=64%, signal=32%	UBE2C/FBXO2/UBE2S/CDC20/CBLC/ANAPC11/ELOB/CDC34/DET1/UBE2M/HERC3/NEDD4L/STUB1/COP1/UBE2Q1/PRPF19/UBE2E3/RNF7/NHLRC1/FANCL/ELOC/UBOX5/CDC16/FZR1/UBA6/UBE2I/KEAP1/CUL7/PIAS4/PML/CDC26/RBX1/DDB2/CUL4A/SAE1/ANAPC7/SMURF1/UBE2L3/UBE2F/FBXO4/UBE2R2/ANAPC2/MDM2/ANAPC13/UBE2J2/SYVN1/UBE2H/UBE2Z/UBA1/SKP1/WWP2/ANAPC10/UBE3B/UBE2D2/DDB1/UBE2G2/CBLB/HERC2/BIRC6/CBL
KEGG_PATHOGENIC_ESCHERICHIA_COLI_INFECTION	KEGG_PATHOGENIC_ESCHERICHIA_COLI_INFECTION	25	-0.246429	-0.859452	0.642741	0.83086	0.550056	2458	tags=32%, list=24%, signal=24%	TUBA1A/CD14/TUBB1/FYN/LY96/TLR4/HCLS1/WAS
KEGG_PANCREATIC_CANCER	KEGG_PANCREATIC_CANCER	32	-0.229947	-0.86825	0.648773	0.831894	0.550741	2635	tags=34%, list=26%, signal=26%	PIK3R1/VEGFC/TGFBR2/AKT3/MAPK10/PIK3CD/TGFB3/PIK3CG/ARHGEF6/VEGFD/PIK3R5
KEGG_RENAL_CELL_CARCINOMA	KEGG_RENAL_CELL_CARCINOMA	36	-0.221872	-0.856167	0.66411	0.844748	0.559251	2635	tags=33%, list=26%, signal=25%	PIK3R1/VEGFC/EPAS1/PAK3/AKT3/ETS1/PIK3CD/TGFB3/PIK3CG/VEGFD/HGF/PIK3R5
KEGG_ANTIGEN_PROCESSING_AND_PRESENTATION	KEGG_ANTIGEN_PROCESSING_AND_PRESENTATION	39	0.198185	0.867137	0.678977	0.855903	0.566636	204	tags=8%, list=2%, signal=8%	HSPA6/HSPA1B/HSPA1A
KEGG_N_GLYCAN_BIOSYNTHESIS	KEGG_N_GLYCAN_BIOSYNTHESIS	26	0.215565	0.846459	0.683646	0.855903	0.566636	4371	tags=62%, list=43%, signal=35%	DPM3/ALG3/B4GALT3/DPM2/MGAT4B/ALG5/RPN2/RPN1/DOLPP1/ALG8/DPM1/B4GALT2/MAN1B1/DPAGT1/MOGS/DAD1
KEGG_LONG_TERM_POTENTIATION	KEGG_LONG_TERM_POTENTIATION	32	-0.219855	-0.830144	0.703988	0.859541	0.569044	2215	tags=25%, list=22%, signal=20%	CAMK4/GRM1/GRIA1/ITPR1/GRIA2/ADCY1/CHP2/PRKCB
KEGG_GLYCOSYLPHOSPHATIDYLINOSITOL_GPI_ANCHOR_BIOSYNTHESIS	KEGG_GLYCOSYLPHOSPHATIDYLINOSITOL_GPI_ANCHOR_BIOSYNTHESIS	17	0.239222	0.821062	0.713918	0.859541	0.569044	4709	tags=59%, list=46%, signal=32%	PIGG/GPAA1/DPM2/PIGO/PIGU/PIGQ/PIGT/PIGZ/PIGC/PIGM
KEGG_INOSITOL_PHOSPHATE_METABOLISM	KEGG_INOSITOL_PHOSPHATE_METABOLISM	26	-0.233308	-0.820802	0.710652	0.859541	0.569044	3604	tags=54%, list=36%, signal=35%	PLCG1/PTEN/PIK3C2A/PIKFYVE/INPP5B/PLCB1/INPP4A/ITPKB/SYNJ1/PIP4K2A/PLCG2/PLCD4/PIK3CD/PIK3CG
KEGG_TYROSINE_METABOLISM	KEGG_TYROSINE_METABOLISM	24	-0.238888	-0.820078	0.704545	0.859541	0.569044	2407	tags=33%, list=24%, signal=25%	ALDH1A3/IL4I1/DCT/AOX1/AOC3/TPO/ADH4/ADH1B
KEGG_VASOPRESSIN_REGULATED_WATER_REABSORPTION	KEGG_VASOPRESSIN_REGULATED_WATER_REABSORPTION	15	0.242302	0.803748	0.718987	0.859541	0.569044	1601	tags=20%, list=16%, signal=17%	CREB3/AVPR2/CREB3L4
KEGG_GLYCEROLIPID_METABOLISM	KEGG_GLYCEROLIPID_METABOLISM	18	-0.246682	-0.801252	0.694581	0.859541	0.569044	2846	tags=44%, list=28%, signal=32%	GK/ALDH1B1/DGKI/PLPP1/PLPP3/GPAM/DGKB/LPL
KEGG_GNRH_SIGNALING_PATHWAY	KEGG_GNRH_SIGNALING_PATHWAY	40	-0.204213	-0.80172	0.729938	0.863104	0.571403	2024	tags=28%, list=20%, signal=22%	ADCY2/MAP3K3/MAPK10/ADCY4/ADCY5/MMP2/ITPR1/PLA2G5/ADCY1/PLA2G2D/PRKCB
KEGG_PYRUVATE_METABOLISM	KEGG_PYRUVATE_METABOLISM	18	0.226288	0.800869	0.732824	0.863104	0.571403	7841	tags=100%, list=77%, signal=23%	HAGHL/MDH2/LDHD/PKM/ACSS2/LDHA/ACYP1/ACSS1/PDHA1/GRHPR/ACAT2/HAGH/ALDH7A1/GLO1/MDH1/ME2/ALDH1B1/ACACB
KEGG_ADHERENS_JUNCTION	KEGG_ADHERENS_JUNCTION	36	0.175395	0.760123	0.791429	0.912833	0.604325	1315	tags=17%, list=13%, signal=15%	CTNNA2/ERBB2/NECTIN1/NECTIN4/RAC3/CSNK2B
KEGG_ENDOMETRIAL_CANCER	KEGG_ENDOMETRIAL_CANCER	23	0.196727	0.748133	0.788918	0.912833	0.604325	265	tags=9%, list=3%, signal=8%	CTNNA2/ERBB2
KEGG_PHENYLALANINE_METABOLISM	KEGG_PHENYLALANINE_METABOLISM	12	0.235731	0.735646	0.792271	0.912833	0.604325	980	tags=25%, list=10%, signal=23%	ALDH3A1/ALDH3B2/TAT
KEGG_SNARE_INTERACTIONS_IN_VESICULAR_TRANSPORT	KEGG_SNARE_INTERACTIONS_IN_VESICULAR_TRANSPORT	24	0.194823	0.754646	0.800518	0.915701	0.606224	7245	tags=96%, list=72%, signal=27%	STX1A/TSNARE1/VAMP8/USE1/STX10/BNIP1/YKT6/STX16/BET1/STX6/SNAP47/STX5/STX4/STX8/BET1L/STX3/STX18/VTI1A/VAMP7/STX2/STX12/STX7/VAMP1
KEGG_GLYCEROPHOSPHOLIPID_METABOLISM	KEGG_GLYCEROPHOSPHOLIPID_METABOLISM	34	0.177375	0.749021	0.815029	0.925605	0.61278	2207	tags=32%, list=22%, signal=25%	PLA2G2A/PLPP2/AGPAT2/PCYT2/DGKQ/MBOAT7/LPCAT4/MBOAT2/PEMT/MBOAT1/ACHE
KEGG_BASAL_TRANSCRIPTION_FACTORS	KEGG_BASAL_TRANSCRIPTION_FACTORS	13	-0.242883	-0.713246	0.820819	0.925605	0.61278	7673	tags=85%, list=76%, signal=21%	GTF2E2/TAF9/TAF4/GTF2A2/GTF2F1/TAF6L/TAF7/TAF5L/TAF11/TAF4B/STON1
KEGG_ENDOCYTOSIS	KEGG_ENDOCYTOSIS	98	-0.16874	-0.786849	0.840849	0.93493	0.618954	2805	tags=32%, list=28%, signal=23%	PARD6G/EEA1/GIT2/MVB12B/DNAJC6/ARRB2/DNM3/GRK3/F2R/AGAP2/ADRB2/DAB2/EHD3/PSD/RAB31/IQSEC3/IL2RB/CSF1R/CXCR1/PDGFRA/IL2RA/KDR/SMAP2/SH3GL2/KIT/CXCR4/CCR5/CXCR2/RET/ACAP1/ADRB3
KEGG_HISTIDINE_METABOLISM	KEGG_HISTIDINE_METABOLISM	14	-0.232881	-0.696527	0.835314	0.93493	0.618954	654	tags=14%, list=6%, signal=13%	HDC/ASPA
KEGG_NICOTINATE_AND_NICOTINAMIDE_METABOLISM	KEGG_NICOTINATE_AND_NICOTINAMIDE_METABOLISM	11	-0.244223	-0.679395	0.856897	0.946157	0.626386	3029	tags=45%, list=30%, signal=32%	BST1/ENPP1/ENPP3/AOX1/CD38
KEGG_PROPANOATE_METABOLISM	KEGG_PROPANOATE_METABOLISM	15	-0.214091	-0.662841	0.863262	0.946611	0.626687	6919	tags=93%, list=68%, signal=30%	ACSS2/LDHA/ACSS1/SUCLG1/MCEE/PCCB/HIBCH/ACAT2/SUCLG2/ALDH7A1/ACADM/ALDH1B1/ACACB/ACSS3
KEGG_TIGHT_JUNCTION	KEGG_TIGHT_JUNCTION	67	-0.170081	-0.743322	0.869444	0.946861	0.626853	2646	tags=30%, list=26%, signal=22%	CLDN5/MAGI2/CLDN15/MRAS/AMOTL1/CLDN11/PPP2R2B/AKT3/PRKCH/EPB41L2/MYL9/PRKCQ/MYH10/JAM3/MPDZ/EPB41L3/JAM2/HCLS1/PRKCB/MYH11
KEGG_PURINE_METABOLISM	KEGG_PURINE_METABOLISM	90	0.141397	0.759067	0.914062	0.962646	0.637303	2998	tags=39%, list=30%, signal=28%	ENTPD8/XDH/POLR2I/NT5C/NME1/NT5E/POLR2J/NME3/GUK1/RRM2/POLR2H/POLD2/APRT/ENTPD6/ADCY10/ENTPD2/POLA2/AK1/POLR2L/ITPA/PDE6A/PKM/NUDT2/CANT1/POLR2F/POLR1D/IMPDH2/POLE2/POLR1H/POLE4/DGUOK/POLD4/ATIC/ADSS1/ADK
KEGG_NEUROTROPHIN_SIGNALING_PATHWAY	KEGG_NEUROTROPHIN_SIGNALING_PATHWAY	63	-0.162294	-0.700212	0.914651	0.962646	0.637303	2289	tags=38%, list=23%, signal=30%	KIDINS220/RPS6KA5/IRAK3/ABL1/GAB1/RAPGEF1/PIK3R1/ARHGDIB/FASLG/NTF3/CAMK4/SH2B3/AKT3/NTRK3/MAP3K3/MAPK10/NGF/PLCG2/PIK3CD/NTRK2/PIK3CG/PIK3R5/BCL2/NGFR
KEGG_LYSOSOME	KEGG_LYSOSOME	52	-0.169275	-0.695693	0.896341	0.962646	0.637303	3783	tags=46%, list=37%, signal=29%	ATP6V0A2/MCOLN1/TPP1/AP4S1/MAN2B1/LGMN/ARSG/PPT1/GNPTAB/GGA2/GM2A/CTSO/LIPA/CLN3/CTSW/ARSB/AP1S2/ACP5/DNASE2B/LAPTM5/SLC11A1/CTSK/ATP6V0D2/CTSG
KEGG_DORSO_VENTRAL_AXIS_FORMATION	KEGG_DORSO_VENTRAL_AXIS_FORMATION	15	0.192429	0.638314	0.908861	0.962646	0.637303	908	tags=13%, list=9%, signal=12%	PIWIL1/SPIRE2
KEGG_BLADDER_CANCER	KEGG_BLADDER_CANCER	17	0.18252	0.626448	0.914948	0.962646	0.637303	1215	tags=18%, list=12%, signal=16%	ERBB2/E2F1/VEGFA
KEGG_VALINE_LEUCINE_AND_ISOLEUCINE_DEGRADATION	KEGG_VALINE_LEUCINE_AND_ISOLEUCINE_DEGRADATION	21	-0.181342	-0.608422	0.920266	0.962646	0.637303	8297	tags=81%, list=82%, signal=15%	ACADS/HMGCL/MCEE/PCCB/HIBCH/ACAT2/HIBADH/ACAA1/IVD/MCCC2/ALDH7A1/ACADSB/OXCT1/ACADM/ALDH1B1/IL4I1/AOX1
KEGG_ERBB_SIGNALING_PATHWAY	KEGG_ERBB_SIGNALING_PATHWAY	40	-0.155313	-0.609742	0.941358	0.977099	0.646871	3821	tags=50%, list=38%, signal=31%	SOS2/SOS1/CBLB/MAP2K4/STAT5A/CBL/PLCG1/ABL2/ABL1/GAB1/STAT5B/PIK3R1/PAK3/AKT3/MAPK10/PLCG2/PIK3CD/PIK3CG/PIK3R5/PRKCB
KEGG_NOTCH_SIGNALING_PATHWAY	KEGG_NOTCH_SIGNALING_PATHWAY	27	-0.160562	-0.574866	0.946372	0.977099	0.646871	8508	tags=96%, list=84%, signal=15%	LFNG/JAG2/HES1/PSENEN/DTX2/APH1A/RFNG/DTX4/KAT2A/CTBP1/PSEN2/HDAC1/NCSTN/DTX3L/CTBP2/DVL2/SNW1/MAML3/NUMBL/NOTCH3/NOTCH2/NOTCH4/DTX1/KAT2B/MFNG/PTCRA
KEGG_RIG_I_LIKE_RECEPTOR_SIGNALING_PATHWAY	KEGG_RIG_I_LIKE_RECEPTOR_SIGNALING_PATHWAY	21	0.154332	0.576763	0.96	0.984774	0.651952	3919	tags=43%, list=39%, signal=26%	IFNE/ISG15/TKFC/TRAF2/IRF3/TRADD/MAPK13/NFKBIB/FADD
KEGG_AMINO_SUGAR_AND_NUCLEOTIDE_SUGAR_METABOLISM	KEGG_AMINO_SUGAR_AND_NUCLEOTIDE_SUGAR_METABOLISM	25	-0.148955	-0.519499	0.97553	0.990348	0.655643	604	tags=12%, list=6%, signal=11%	GFPT2/CHIT1/HK3
KEGG_BUTANOATE_METABOLISM	KEGG_BUTANOATE_METABOLISM	12	-0.152614	-0.441126	0.977891	0.990348	0.655643	8586	tags=75%, list=85%, signal=11%	ACADS/HMGCL/PDHA1/AACS/ACAT2/ALDH7A1/OXCT1/ALDH1B1/ACSM5
KEGG_CHRONIC_MYELOID_LEUKEMIA	KEGG_CHRONIC_MYELOID_LEUKEMIA	37	-0.123252	-0.480523	0.989329	0.992248	0.6569	3821	tags=46%, list=38%, signal=29%	SOS2/SOS1/CBLB/STAT5A/RUNX1/CBL/TGFBR1/ABL1/GAB2/STAT5B/PIK3R1/TGFBR2/AKT3/PIK3CD/TGFB3/PIK3CG/PIK3R5
KEGG_CYSTEINE_AND_METHIONINE_METABOLISM	KEGG_CYSTEINE_AND_METHIONINE_METABOLISM	16	0.130558	0.437632	0.992248	0.992248	0.6569	980	tags=12%, list=10%, signal=11%	MPST/TAT
