# Supplementary material for: Identification of calcium and integrin-binding protein 1 as a reprogrammed glucose metabolism mediator to restrict immune cell infiltration in the stromal compartment of pancreatic ductal adenocarcinoma
Source: Front Immunol. 2023 Apr 28;14:1158964. doi: 10.3389/fimmu.2023.1158964 (PMC10175692; doi:10.3389/fimmu.2023.1158964)
Supplement: Supplementary Table 4 — Risk tables of survival plots.xlsx. [file Table_4.xlsx]

## Sheet: Figure1 J
Days	Low CIB1 group	High CIB1 group
0	62	61
1	62	61
2	57	57
3	53	56
4	52	54
6	48	52
7	45	48
8	44	39
9		35
10	41	34
11		31
12	39
13	38	29
14	35	25
15	34	24
16	31	22
17	30	21
18	29	19
19	26	16
20	24	14
21	23	13
22	21	12
23		10
24	20
25	19
26		8
28	17
29	16	7
30	15	6
31		5
32	14
33	13
35	10
41		4
42	8
43	7
45		3
47	6
49	5
52	4	2
54	2
55	1
59		1

## Sheet: Figure2 B
Days	High infiltration	Intermediate infiltration	Low infiltration
0	16	74	44
80		74
95		73	44
103			43
110			42
117		72
120			41
123		71
128			40
143		69
144			39
145			38
153			37
171			36
183	16		35
194		68
219		67
224		66
225		65
228	15
232			34
236		64
239			33
244			32
245		63
250			31
252	14
277			30
286		62
289		61
292			29
293			28
308		60	27
314		59
319		58
327		57
338	13
350		56
376		55
377			26
379			25
381			24
390		54
394		53
395	12
404	11
409		51
416	10
420		50
431	9
438		49
440		48
442			23
458			22
460		47
462	8
467	7	46
468		45
473			21
476		44
481		43
482			20
483		42
484			19
485			18
486		41
491		40
498		39
511			17
517	6	38
520			16
522		37
525		36
526		35
532			15
550		34
568	5	33
584		32
598		31
603			14
607		30
613		29
617		28
627		27
634		26
635	4
652			13
660		25
666		24	12
676		23
684			11
691		22
694	3
695		21
702		20
706		19
716		18
717		17
720	2
737			10
738		16
741		15
743			9
767		14
840		13
920		12
947			8
951			7
969			6
975		11
978			5
1021		10
1037		9
1059		8
1116		7
1117			4
1130			3
1257		6
1323	1
1332		5
1502		4
1561		3
1794			2
2016			1
2182		2
2285		1

## Sheet: Figure2 C
Days	High infiltration + Intermediate infiltration	Low infiltration
0	90	44
80	90
95	89	44
103		43
110		42
117	88
120		41
123	87
128		40
143	85
144		39
145		38
153		37
171		36
183	84	35
194	83
219	82
224	81
225	80
228	79
232		34
236	78
239		33
244		32
245	77
250		31
252	76
277		30
286	75
289	74
292		29
293		28
308	73	27
314	72
319	71
327	70
338	69
350	68
376	67
377		26
379		25
381		24
390	66
394	65
395	63
404	62
409	61
416	60
420	59
431	58
438	57
440	56
442		23
458		22
460	55
462	54
467	53
468	51
473		21
476	50
481	49
482		20
483	48
484		19
485		18
486	47
491	46
498	45
511		17
517	44
520		16
522	42
525	41
526	40
532		15
550	39
568	38
584	36
598	35
603		14
607	34
613	33
617	32
627	31
634	30
635	29
652		13
660	28
666	27	12
676	26
684		11
691	25
694	24
695	23
702	22
706	21
716	20
717	19
720	18
737		10
738	17
741	16
743		9
767	15
840	14
920	13
947		8
951		7
969		6
975	12
978		5
1021	11
1037	10
1059	9
1116	8
1117		4
1130		3
1257	7
1323	6
1332	5
1502	4
1561	3
1794		2
2016		1
2182	2
2285	1

## Sheet: Figure4 F
Months	low Stomal% / Tumor%	high Stromal% / Tumor%
0	18	17
3	18
4	17	17
4.7	16
7	15
9.5	14
10		16
11	13
11.5		15
12		14
12.8	12
13	10
13.6		13
14		12
15	8	11
16		10
17	7
17.3		9
20	6
21		8
21.8	5	7
23.4		6
23.7		5
25	3
25.8	2
27	1
27.5		4
30		3
33		2
36		1
